# Supplementary material for: A microscopic mechanism study of the effect of binary surfactants on the flotation of Wiser bituminous coal
Source: Sci Rep. 2024 Jun 24;14:14495. doi: 10.1038/s41598-024-65466-7 (PMC11196576; doi:10.1038/s41598-024-65466-7)
Supplement: Supplementary file 1 — Supplementary Information. [file 41598_2024_65466_MOESM1_ESM.xlsx]

## Sheet: Sheet1
LUMO-HOMO			SDBS					CTAB					AEO9
	27.2107		LUMO	Convert LUMO	HOMO	Convert HOMO		LUMO	Convert LUMO	HOMO	Convert HOMO		LUMO	Convert LUMO	HOMO	Convert HOMO
			-0.07205	-1.96053	-0.203908	-5.54848		-0.007112	-0.193522	-0.124261	-3.38123		0.032873	0.894497	-0.194249	-5.28565
	ΔE(eV)			3.587					3.187					6.18015
Electrostatic potential conversion(x10-19J)	H2O
	27.2107	-0.065458	-2.85373
	1.60218	0.091565	3.9919
			0
	SDBS		0
	27.2107	-0.082149	-3.5814
	1.60218	0.24333	10.6083
			0
	CTAB		0
	27.2107	-0.10422	-4.54361
	1.60218	0.075313	3.28337
			0
			0
	AEO9	-0.078796	-3.43522
	1.60218	0.0874	3.81032
			0
	coal		0
	27.2107	-0.085274	-3.71763
	1.60218	0.11275	4.91549
Relative concentration distribution along the Z-axis
coal_H2O				coal_SDCT_H2O						coal_SDAE_H2O						coal_CTAE_H2O
distance	Relative concentration	distance	Relative concentration	distance	Relative concentration	distance	Relative concentration	distance	Relative concentration	distance	Relative concentration	distance	Relative concentration	distance	Relative concentration	distance	Relative concentration	distance	Relative concentration	distance	Relative concentration
0.26266	0	0.26266	0	0.26018	0	0.26018	0	0.26018	0.000382377	0.25262	0	0.25262	0	0.25262	0.000798005	0.25649	0	0.25649	0	0.25649	0
0.78798	0	0.78798	0	0.78055	0	0.78055	0	0.78055	0.000191189	0.75786	0	0.75786	0	0.75786	0.000997506	0.76947	0	0.76947	0	0.76947	0
1.3133	0	1.3133	0.46154	1.30092	0.58974	1.30092	0	1.30092	0	1.2631	0.41026	1.2631	0	1.2631	0	1.28245	0.61538	1.28245	0	1.28245	0
1.83863	0	1.83863	0.30769	1.82128	0.39316	1.82128	0	1.82128	0	1.76834	0.41026	1.76834	0	1.76834	0.000199501	1.79543	0.20513	1.79543	0	1.79543	0
2.36395	0	2.36395	0	2.34165	0	2.34165	0	2.34165	0.000382377	2.27359	0.20513	2.27359	0	2.27359	0.000199501	2.30841	0.20513	2.30841	0	2.30841	0
2.88927	0	2.88927	0.30769	2.86201	0.19658	2.86201	0	2.86201	0.000573566	2.77883	0.20513	2.77883	0	2.77883	0.000199501	2.82139	0.20513	2.82139	0	2.82139	0
3.41459	0	3.41459	0.30769	3.38238	0.19658	3.38238	0	3.38238	0	3.28407	0.20513	3.28407	0	3.28407	0	3.33437	0.20513	3.33437	0	3.33437	0
3.93991	0	3.93991	0.15385	3.90275	0.58974	3.90275	0	3.90275	0.000764755	3.78931	0.41026	3.78931	0	3.78931	0.000399003	3.84735	0.61538	3.84735	0	3.84735	0
4.46523	0	4.46523	0	4.42311	0	4.42311	0	4.42311	0.000764755	4.29455	0.20513	4.29455	0	4.29455	0	4.36033	0	4.36033	0	4.36033	0
4.99056	0	4.99056	0.46154	4.94348	0.19658	4.94348	0	4.94348	0.00115	4.79979	0.20513	4.79979	0	4.79979	0.000598504	4.87331	0.20513	4.87331	0	4.87331	0
5.51588	0	5.51588	0.15385	5.46384	0.39316	5.46384	0	5.46384	0.00191	5.30503	0.41026	5.30503	0	5.30503	0	5.38629	0.41026	5.38629	0	5.38629	0
6.0412	0	6.0412	0.15385	5.98421	0.39316	5.98421	0	5.98421	0.00134	5.81027	0.41026	5.81027	0	5.81027	0.000997506	5.89927	0.41026	5.89927	0	5.89927	0
6.56652	0	6.56652	0.15385	6.50458	0	6.50458	0	6.50458	0.00249	6.31552	0	6.31552	0	6.31552	0.000598504	6.41225	0	6.41225	0	6.41225	0
7.09184	0	7.09184	0.15385	7.02494	0.39316	7.02494	0	7.02494	0.00153	6.82076	0.20513	6.82076	0	6.82076	0.000199501	6.92523	0.41026	6.92523	0	6.92523	0
7.61716	0	7.61716	0.76923	7.54531	0.58974	7.54531	0	7.54531	0.00268	7.326	0.61538	7.326	0	7.326	0.000598504	7.43821	0.41026	7.43821	0	7.43821	0
8.14249	0	8.14249	0.61538	8.06567	0.58974	8.06567	0	8.06567	0.0021	7.83124	0.61538	7.83124	0	7.83124	0.000199501	7.95119	0.82051	7.95119	0	7.95119	0
8.66781	0	8.66781	1.07692	8.58604	1.17949	8.58604	0	8.58604	0.000955944	8.33648	0.82051	8.33648	0	8.33648	0.000997506	8.46417	0.82051	8.46417	0	8.46417	0
9.19313	0	9.19313	0.76923	9.10641	1.17949	9.10641	0	9.10641	0.00287	8.84172	1.4359	8.84172	0	8.84172	0.000598504	8.97714	1.23077	8.97714	0	8.97714	0
9.71845	0	9.71845	2.46154	9.62677	1.96581	9.62677	0	9.62677	0.00268	9.34696	1.02564	9.34696	0	9.34696	0.000997506	9.49012	1.4359	9.49012	0	9.49012	0
10.2438	0	10.2438	1.84615	10.1471	2.35897	10.1471	0	10.1471	0.00172	9.8522	2.46154	9.8522	0	9.8522	0.0016	10.0031	2.87179	10.0031	0	10.0031	0
10.7691	0	10.7691	2.46154	10.6675	2.55556	10.6675	0	10.6675	0.000764755	10.3574	3.07692	10.3574	0	10.3574	0.000798005	10.5161	2.46154	10.5161	0	10.5161	0
11.2944	0	11.2944	2.30769	11.1879	3.73504	11.1879	0	11.1879	0.00229	10.8627	2.25641	10.8627	0	10.8627	0.000399003	11.0291	3.07692	11.0291	0	11.0291	0
11.8197	0	11.8197	2	11.7082	2.35897	11.7082	0	11.7082	0.00497	11.3679	3.69231	11.3679	0	11.3679	0.000399003	11.542	3.28205	11.542	0	11.542	0
12.3451	0	12.3451	1.53846	12.2286	2.55556	12.2286	0	12.2286	0.00459	11.8732	1.84615	11.8732	0	11.8732	0	12.055	2.05128	12.055	0	12.055	0
12.8704	0	12.8704	2.76923	12.749	1.76923	12.749	0	12.749	0.00325	12.3784	2.66667	12.3784	0	12.3784	0	12.568	1.84615	12.568	0	12.568	0
13.3957	0	13.3957	2	13.2693	3.34188	13.2693	0	13.2693	0.000191189	12.8836	1.64103	12.8836	0	12.8836	0.000199501	13.081	3.48718	13.081	0	13.081	0
13.921	0	13.921	2.61538	13.7897	2.35897	13.7897	0	13.7897	0.000955944	13.3889	3.69231	13.3889	0	13.3889	0.000199501	13.594	2.87179	13.594	0	13.594	0
14.4464	0	14.4464	4.30769	14.3101	3.53846	14.3101	0	14.3101	0.000382377	13.8941	2.46154	13.8941	0	13.8941	0	14.1069	2.05128	14.1069	0	14.1069	0
14.9717	0	14.9717	5.38462	14.8304	5.11111	14.8304	0	14.8304	0	14.3994	3.89744	14.3994	0	14.3994	0.000399003	14.6199	6.15385	14.6199	0	14.6199	0
15.497	0	15.497	4	15.3508	6.88034	15.3508	0	15.3508	0	14.9046	6.15385	14.9046	0	14.9046	0.000399003	15.1329	5.94872	15.1329	0	15.1329	0
16.0223	0	16.0223	6.76923	15.8712	5.11111	15.8712	0	15.8712	0	15.4099	5.94872	15.4099	0	15.4099	0	15.6459	5.94872	15.6459	0	15.6459	0
16.5476	0	16.5476	5.38462	16.3915	8.45299	16.3915	0	16.3915	0	15.9151	5.33333	15.9151	0	15.9151	0	16.1589	6.97436	16.1589	0	16.1589	0
17.073	0	17.073	6.15385	16.9119	6.48718	16.9119	0	16.9119	0	16.4203	8.82051	16.4203	0	16.4203	0	16.6718	8	16.6718	0.00121	16.6718	0
17.5983	0	17.5983	4	17.4323	7.66667	17.4323	0	17.4323	0	16.9256	6.5641	16.9256	0	16.9256	0	17.1848	8.41026	17.1848	0.00484	17.1848	0
18.1236	0	18.1236	4.61538	17.9526	4.71795	17.9526	0	17.9526	0	17.4308	8	17.4308	0	17.4308	0	17.6978	4.71795	17.6978	0.0139	17.6978	0
18.6489	0	18.6489	7.23077	18.473	5.50427	18.473	0	18.473	0	17.9361	4.71795	17.9361	0	17.9361	0	18.2108	5.74359	18.2108	0.01632	18.2108	0
19.1742	0	19.1742	7.23077	18.9934	8.45299	18.9934	0	18.9934	0	18.4413	5.53846	18.4413	0	18.4413	0	18.7238	6.15385	18.7238	0.02781	18.7238	0
19.6996	0	19.6996	6.30884	19.5137	8.45299	19.5137	0	19.5137	0	18.9465	6.97436	18.9465	0	18.9465	0	19.2367	9.64103	19.2367	0.04171	19.2367	0
20.2249	0.000448878	20.2249	7.39536	20.0341	10.4188	20.0341	0	20.0341	0	19.4518	10.0513	19.4518	0	19.4518	0	19.7497	9.4359	19.7497	0.06952	19.7497	0
20.7502	0.00329	20.7502	6.09131	20.5545	6.62836	20.5545	0	20.5545	0	19.957	9.64103	19.957	0	19.957	0	20.2627	8	20.2627	0.07496	20.2627	0
21.2755	0.01377	21.2755	6.56781	21.0748	7.02594	21.0748	0	21.0748	0	20.4623	7.80101	20.4623	0	20.4623	0	20.7757	9.23077	20.7757	0.08282	20.7757	0
21.8009	0.03486	21.8009	4.12968	21.5952	7.4039	21.5952	0	21.5952	0	20.9675	8.41486	20.9675	0.000647731	20.9675	0	21.2887	7.58974	21.2887	0.10338	21.2887	0
22.3262	0.05641	22.3262	4.89469	22.1156	7.1083	22.1156	0	22.1156	0	21.4728	7.39894	21.4728	0.00259	21.4728	0	21.8016	7.58974	21.8016	0.09975	21.8016	0
22.8515	0.11446	22.8515	4.32074	22.6359	5.72929	22.6359	0	22.6359	0	21.978	8.12686	21.978	0.02267	21.978	0	22.3146	6.77486	22.3146	0.14509	22.3146	0
23.3768	0.17147	23.3768	4.5095	23.1563	6.73229	23.1563	0.00748	23.1563	0	22.4832	4.89852	22.4832	0.06672	22.4832	0	22.8276	6.75133	22.8276	0.16081	22.8276	0
23.9021	0.21815	23.9021	5.10148	23.6767	5.79449	23.6767	0.03491	23.6767	0	22.9885	6.51346	22.9885	0.13019	22.9885	0	23.3406	5.37426	23.3406	0.13058	23.3406	0
24.4275	0.25496	24.4275	5.0351	24.197	5.36358	24.197	0.14713	24.197	0.000191189	23.4937	5.52823	23.4937	0.19885	23.4937	0	23.8536	5.16043	23.8536	0.14207	23.8536	0
24.9528	0.3184	24.9528	4.70746	24.7174	6.13667	24.7174	0.4281	24.7174	0.000382377	23.999	4.96758	23.999	0.29666	23.999	0	24.3665	6.53597	24.3665	0.16081	24.3665	0
25.4781	0.42733	25.4781	4.61884	25.2377	6.39355	25.2377	0.80798	25.2377	0.000764755	24.5042	6.95185	24.5042	0.43981	24.5042	0	24.8795	6.29452	24.8795	0.27991	24.8795	0.000199501
26.0034	0.55646	26.0034	4.86284	25.7581	5.43025	25.7581	1.45885	25.7581	0.00229	25.0094	6.47151	25.0094	0.56288	25.0094	0.000598504	25.3925	6.86949	25.3925	0.47155	25.3925	0.000399003
26.5287	0.67347	26.5287	3.87493	26.2785	6.61121	26.2785	2.05736	26.2785	0.00287	25.5147	6.15436	25.5147	0.84076	25.5147	0.00279	25.9055	5.40904	25.9055	0.83488	25.9055	0.000199501
27.0541	0.74349	27.0541	3.70152	26.7989	5.11356	26.7989	2.57938	26.7989	0.00554	26.0199	6.06177	26.0199	1.20996	26.0199	0.00878	26.4184	6.69045	26.4184	1.34029	26.4184	0.000199501
27.5794	0.78284	27.5794	3.74103	27.3192	4.94983	27.3192	2.84622	27.3192	0.00975	26.5252	6.58252	26.5252	1.69123	26.5252	0.02234	26.9314	4.76194	26.9314	1.68609	26.9314	0.000399003
28.1047	0.84988	28.1047	3.57606	27.8396	4.65569	27.8396	3.06484	27.8396	0.02084	27.0304	4.93791	27.0304	2.08375	27.0304	0.03771	27.4444	5.58655	27.4444	2.16429	27.4444	0.000598504
28.63	0.87097	28.63	3.1268	28.36	4.88267	28.36	3.14214	28.36	0.0304	27.5357	5.09189	27.5357	2.34803	27.5357	0.03052	27.9574	4.87346	27.9574	2.34807	27.9574	0.00439
29.1554	0.99247	29.1554	3.08882	28.8803	4.32724	28.8803	3.63342	28.8803	0.04684	28.0409	4.7732	28.0409	2.57085	28.0409	0.01756	28.4704	4.62689	28.4704	2.46052	28.4704	0.00718
29.6807	1.10424	29.6807	2.48801	29.4007	3.72181	29.4007	3.77889	29.4007	0.06481	28.5461	4.53584	28.5461	2.79949	28.5461	0.01237	28.9834	4.51077	28.9834	2.55906	28.9834	0.00898
30.206	1.25207	30.206	1.86764	29.9211	3.86544	29.9211	4.2261	29.9211	0.10209	29.0514	4.25245	29.0514	3.15186	29.0514	0.01716	29.4963	3.87135	29.4963	2.81962	29.4963	0.01875
30.7313	1.45257	30.7313	1.82812	30.4414	2.96195	30.4414	5.08894	30.4414	0.10687	29.5566	3.49229	29.5566	3.58908	29.5566	0.02494	30.0093	3.89079	30.0093	3.39333	30.0093	0.02095
31.2566	1.65711	31.2566	0.95185	30.9618	2.26681	30.9618	5.89609	30.9618	0.12752	30.0618	3.67798	30.0618	4.33267	30.0618	0.03292	30.5223	2.35616	30.5223	4.13512	30.5223	0.02554
31.782	1.87152	31.782	0.80798	31.4822	2.1016	31.4822	6.41064	31.4822	0.17456	30.5671	2.15871	30.5671	5.16631	30.5671	0.03751	31.0353	1.85638	31.0353	5.00688	31.0353	0.02075
32.3073	1.97716	32.3073	0.56167	32.0025	1.37901	32.0025	7.04239	32.0025	0.23268	31.0723	2.24976	31.0723	6.03491	31.0723	0.03611	31.5482	1.89168	31.5482	5.91068	31.5482	0.01416
32.8326	2.0783	32.8326	0.40591	32.5229	0.80691	32.5229	7.9202	32.5229	0.25638	31.5776	1.76993	31.5776	6.6535	31.5776	0.0415	32.0612	1.32796	32.0612	6.63191	32.0612	0.02234
33.3579	2.13651	33.3579	0.28084	33.0432	0.76475	33.0432	8.50125	33.0432	0.27416	32.0828	1.43129	32.0828	7.51498	32.0828	0.0407	32.5742	0.82358	32.5742	6.64218	32.5742	0.03232
33.8832	2.19097	33.8832	0.14119	33.5636	0.51964	33.5636	8.85287	33.5636	0.30495	32.5881	0.72383	32.5881	7.80905	32.5881	0.0413	33.0872	0.86041	33.0872	6.72077	33.0872	0.05067
34.4086	2.21925	34.4086	0.06062	34.084	0.37895	34.084	8.8803	34.084	0.35848	33.0933	0.76015	33.0933	8.01308	33.0933	0.04449	33.6002	0.5187	33.6002	6.87917	33.6002	0.05865
34.9339	2.17107	34.9339	0.02724	34.6043	0.18335	34.6043	8.96426	34.6043	0.41775	33.5985	0.48648	33.5985	8.00531	33.5985	0.04908	34.1131	0.35603	34.1131	6.95957	34.1131	0.07461
35.4592	2.25486	35.4592	0.00307	35.1247	0.07844	35.1247	8.47631	35.1247	0.45465	34.1038	0.33301	34.1038	7.82783	34.1038	0.06544	34.6261	0.18518	34.6261	6.93539	34.6261	0.09835
35.9845	2.29855	35.9845	0	35.6451	0.00882	35.6451	8.59767	35.6451	0.50264	34.609	0.17034	34.609	8.10636	34.609	0.06703	35.1391	0.0844	35.1391	7.23464	35.1391	0.11631
36.5099	2.29377	36.5099	0	36.1654	0.000490227	36.1654	8.68412	36.1654	0.55215	35.1143	0.05167	35.1143	8.06814	35.1143	0.07561	35.6521	0.01279	35.6521	7.3749	35.6521	0.12269
37.0352	2.26579	37.0352	0	36.6858	0	36.6858	8.4414	36.6858	0.6445	35.6195	0.00102	35.6195	8.26246	35.6195	0.09536	36.1651	0.00102	36.1651	7.47767	36.1651	0.14364
37.5605	2.28778	37.5605	0	37.2062	0	37.2062	8.08645	37.2062	0.73569	36.1247	0	36.1247	8.91537	36.1247	0.10534	36.678	0	36.678	7.36401	36.678	0.17736
38.0858	2.26339	38.0858	0	37.7265	0	37.7265	7.58603	37.7265	0.81121	36.63	0	36.63	8.97173	36.63	0.13406	37.191	0	37.191	7.31202	37.191	0.20748
38.6112	2.2595	38.6112	0	38.2469	0	38.2469	7.48712	38.2469	0.84773	37.1352	0	37.1352	8.84477	37.1352	0.1612	37.704	0	37.704	6.94506	37.704	0.23681
39.1365	2.30289	39.1365	0	38.7673	0	38.7673	7.00998	38.7673	0.92669	37.6405	0	37.6405	8.45937	37.6405	0.19571	38.217	0	38.217	6.74677	38.217	0.27471
39.6618	2.27491	39.6618	0	39.2876	0	39.2876	6.26933	39.2876	1.0546	38.1457	0	38.1457	7.89844	38.1457	0.25456	38.73	0	38.73	6.57024	38.73	0.32579
40.1871	2.28389	40.1871	0	39.808	0	39.808	5.3591	39.808	1.22915	38.651	0	38.651	7.67043	38.651	0.33237	39.243	0	39.243	6.55573	39.243	0.38145
40.7124	2.27476	40.7124	0	40.3284	0	40.3284	4.75727	40.3284	1.39434	39.1562	0	39.1562	7.37118	39.1562	0.41935	39.7559	0	39.7559	6.71473	39.7559	0.45526
41.2378	2.25606	41.2378	0	40.8487	0	40.8487	4.20615	40.8487	1.55532	39.6614	0	39.6614	7.13735	39.6614	0.48439	40.2689	0	40.2689	6.66636	40.2689	0.5193
41.7631	2.25411	41.7631	0	41.3691	0	41.3691	3.64256	41.3691	1.62625	40.1667	0	40.1667	7.07711	40.1667	0.55741	40.7819	0	40.7819	6.48742	40.7819	0.57057
42.2884	2.29511	42.2884	0	41.8895	0	41.8895	3.21613	41.8895	1.78819	40.6719	0	40.6719	6.85559	40.6719	0.6789	41.2949	0	41.2949	6.38646	41.2949	0.62424
42.8137	2.27835	42.8137	0	42.4098	0	42.4098	2.83042	42.4098	1.90845	41.1772	0	41.1772	6.63147	41.1772	0.80778	41.8079	0	41.8079	6.04731	41.8079	0.70284
43.339	2.27536	43.339	0	42.9302	0	42.9302	2.6276	42.9302	2.0048	41.6824	0	41.6824	6.08932	41.6824	0.96459	42.3208	0	42.3208	5.71783	42.3208	0.78663
43.8644	2.27327	43.8644	0	43.4506	0	43.4506	2.54447	43.4506	2.04323	42.1876	0	42.1876	5.27836	42.1876	1.15471	42.8338	0	42.8338	5.04013	42.8338	0.90334
44.3897	2.28464	44.3897	0	43.9709	0	43.9709	2.48462	43.9709	2.03253	42.6929	0	42.6929	4.57039	42.6929	1.32808	43.3468	0	43.3468	4.63024	43.3468	1.05217
44.915	2.2598	44.915	0	44.4913	0	44.4913	2.35744	44.4913	2.09007	43.1981	0	43.1981	3.74065	43.1981	1.52459	43.8598	0	43.8598	4.10308	43.8598	1.22753
45.4403	2.26414	45.4403	0	45.0117	0	45.0117	2.11804	45.0117	2.11512	43.7034	0	43.7034	2.91738	43.7034	1.78793	44.3727	0	44.3727	3.6418	44.3727	1.42065
45.9656	2.27791	45.9656	0	45.532	0	45.532	1.98005	45.532	2.18949	44.2086	0	44.2086	2.33831	44.2086	2.04648	44.8857	0	44.8857	3.16119	44.8857	1.61716
46.491	2.27656	46.491	0	46.0524	0	46.0524	1.93516	46.0524	2.22257	44.7139	0	44.7139	1.91664	44.7139	2.23501	45.3987	0	45.3987	2.79967	45.3987	1.79372
47.0163	2.27955	47.0163	0	46.5728	0	46.5728	1.80881	46.5728	2.20842	45.2191	0	45.2191	1.52087	45.2191	2.37766	45.9117	0	45.9117	2.5252	45.9117	1.93456
47.5416	2.24499	47.5416	0	47.0931	0	47.0931	1.75062	47.0931	2.23786	45.7243	0	45.7243	1.32979	45.7243	2.47741	46.4247	0	46.4247	2.31784	46.4247	2.00479
48.0669	2.20653	48.0669	0	47.6135	0	47.6135	1.66168	47.6135	2.32447	46.2296	0	46.2296	1.13094	46.2296	2.4794	46.9376	0	46.9376	2.18847	46.9376	2.06524
48.5923	2.261	48.5923	0	48.1339	0	48.1339	1.6409	48.1339	2.35697	46.7348	0	46.7348	0.99556	46.7348	2.52788	47.4506	0	47.4506	2.17215	47.4506	2.16239
49.1176	2.29661	49.1176	0	48.6542	0	48.6542	1.50707	48.6542	2.41395	47.24	0	47.24	1.02989	47.24	2.53107	47.9636	0	47.9636	2.04096	47.9636	2.18155
49.6429	2.27835	49.6429	0	49.1746	0	49.1746	1.36991	49.1746	2.41242	47.7453	0	47.7453	0.93209	47.7453	2.57397	48.4766	0	48.4766	1.94725	48.4766	2.21786
50.1682	2.29616	50.1682	0	49.695	0	49.695	1.34663	49.695	2.45792	48.2505	0	48.2505	0.93856	48.2505	2.59791	48.9896	0	48.9896	1.90312	48.9896	2.23581
50.6936	2.26743	50.6936	0	50.2153	0	50.2153	1.35827	50.2153	2.47417	48.7558	0	48.7558	0.96059	48.7558	2.55082	49.5025	0	49.5025	1.88136	49.5025	2.25835
51.2189	2.27955	51.2189	0	50.7357	0	50.7357	1.25187	50.7357	2.44224	49.261	0	49.261	0.88027	49.261	2.50973	50.0155	0	50.0155	1.93818	50.0155	2.2789
51.7442	2.23526	51.7442	0	51.2561	0	51.2561	1.23857	51.2561	2.50438	49.7663	0	49.7663	0.93014	49.7663	2.58055	50.5285	0	50.5285	1.85113	50.5285	2.26334
52.2695	2.27416	52.2695	0	51.7764	0	51.7764	1.1862	51.7764	2.4671	50.2715	0	50.2715	0.91395	50.2715	2.58414	51.0415	0	51.0415	1.77858	51.0415	2.31282
52.7948	2.31696	52.7948	0	52.2968	0	52.2968	1.16625	52.2968	2.53784	50.7767	0	50.7767	0.83039	50.7767	2.56758	51.5545	0	51.5545	1.66311	51.5545	2.34135
53.3201	2.26309	53.3201	0	52.8172	0	52.8172	1.08063	52.8172	2.51012	51.282	0	51.282	0.79477	51.282	2.57875	52.0674	0	52.0674	1.48538	52.0674	2.38564
53.8455	2.25875	53.8455	0	53.3375	0	53.3375	0.93267	53.3375	2.556	51.7872	0	51.7872	0.78181	51.7872	2.61426	52.5804	0	52.5804	1.36265	52.5804	2.41237
54.3708	2.25681	54.3708	0	53.8579	0	53.8579	0.89027	53.8579	2.55963	52.2925	0	52.2925	0.72546	52.2925	2.64239	53.0934	0	53.0934	1.24356	53.0934	2.41237
54.8961	2.26638	54.8961	0	54.3783	0	54.3783	0.75312	54.3783	2.57474	52.7977	0	52.7977	0.71639	52.7977	2.62723	53.6064	0	53.6064	1.16194	53.6064	2.44628
55.4214	2.2604	55.4214	0	54.8986	0	54.8986	0.61762	54.8986	2.60648	53.303	0	53.303	0.67364	53.303	2.63102	54.1194	0	54.1194	1.08577	54.1194	2.49995
55.9468	2.25591	55.9468	0	55.419	0	55.419	0.47382	55.419	2.59175	53.8082	0	53.8082	0.57389	53.8082	2.61466	54.6323	0	54.6323	1.0229	54.6323	2.49177
56.4721	2.26564	56.4721	0	55.9393	0	55.9393	0.3882	55.9393	2.67664	54.3134	0	54.3134	0.59138	54.3134	2.66913	55.1453	0	55.1453	0.99992	55.1453	2.52549
56.9974	2.27656	56.9974	0	56.4597	0	56.4597	0.31421	56.4597	2.67301	54.8187	0	54.8187	0.48062	54.8187	2.65077	55.6583	0	55.6583	0.92496	55.6583	2.56399
57.5227	2.26279	57.5227	0	56.9801	0	56.9801	0.26683	56.9801	2.69022	55.3239	0	55.3239	0.42232	55.3239	2.70344	56.1713	0	56.1713	0.86692	56.1713	2.58933
58.0481	2.31426	58.0481	0	57.5005	0	57.5005	0.18454	57.5005	2.72348	55.8291	0	55.8291	0.33293	55.8291	2.73736	56.6843	0	56.6843	0.79015	56.6843	2.63242
58.5734	2.27372	58.5734	0	58.0208	0	58.0208	0.13965	58.0208	2.73495	56.3344	0	56.3344	0.285	56.3344	2.69466	57.1972	0	57.1972	0.67045	57.1972	2.62603
59.0987	2.26324	59.0987	0	58.5412	0	58.5412	0.09227	58.5412	2.7166	56.8396	0	56.8396	0.21051	56.8396	2.72958	57.7102	0	57.7102	0.5453	57.7102	2.64678
59.624	2.28479	59.624	0	59.0615	0	59.0615	0.05237	59.0615	2.74719	57.3449	0	57.3449	0.19497	57.3449	2.76748	58.2232	0	58.2232	0.43588	58.2232	2.70125
60.1493	2.25456	60.1493	0	59.5819	0	59.5819	0.03325	59.5819	2.75312	57.8501	0	57.8501	0.12177	57.8501	2.78025	58.7362	0	58.7362	0.29744	58.7362	2.73237
60.6747	2.28838	60.6747	0	60.1023	0	60.1023	0.01663	60.1023	2.72903	58.3554	0	58.3554	0.08874	58.3554	2.73317	59.2492	0	59.2492	0.18922	59.2492	2.73875
61.2	2.28404	61.2	0	60.6227	0	60.6227	0.00665	60.6227	2.76746	58.8606	0	58.8606	0.05635	58.8606	2.84788	59.7621	0	59.7621	0.11849	59.7621	2.77985
61.7253	2.28943	61.7253	0	61.143	0	61.143	0.00249	61.143	2.75885	59.3658	0	59.3658	0.03627	59.3658	2.81297	60.2751	0	60.2751	0.07255	60.2751	2.79741
62.2506	2.27776	62.2506	0	61.6634	0	61.6634	0.000831255	61.6634	2.80818	59.8711	0	59.8711	0.01943	59.8711	2.82693	60.7881	0	60.7881	0.04353	60.7881	2.85925
62.776	2.2396	62.776	0	62.1837	0	62.1837	0	62.1837	2.77128	60.3763	0	60.3763	0.00842	60.3763	2.8018	61.3011	0	61.3011	0.01874	61.3011	2.85287
63.3013	2.24274	63.3013	0	62.7041	0	62.7041	0	62.7041	2.79919	60.8816	0	60.8816	0.00453	60.8816	2.83032	61.8141	0	61.8141	0.01451	61.8141	2.85726
63.8266	2.28494	63.8266	0	63.2245	0	63.2245	0	63.2245	2.80722	61.3868	0	61.3868	0.00324	61.3868	2.77506	62.327	0	62.327	0.00363	62.327	2.86204
64.3519	2.25875	64.3519	0	63.7448	0	63.7448	0	63.7448	2.7839	61.892	0	61.892	0	61.892	2.80439	62.84	0	62.84	0.00423	62.84	2.7986
64.8772	2.25546	64.8772	0	64.2652	0	64.2652	0	64.2652	2.78237	62.3973	0	62.3973	0	62.3973	2.7998	63.353	0	63.353	0.000604549	63.353	2.83152
65.4026	2.26025	65.4026	0	64.7856	0	64.7856	0	64.7856	2.80302	62.9025	0	62.9025	0	62.9025	2.8397	63.866	0	63.866	0.000604549	63.866	2.89157
65.9279	2.22479	65.9279	0	65.3059	0	65.3059	0	65.3059	2.80722	63.4078	0	63.4078	0	63.4078	2.83431	64.379	0	64.379	0.000604549	64.379	2.86005
66.4532	2.19202	66.4532	0	65.8263	0	65.8263	0	65.8263	2.78581	63.913	0	63.913	0	63.913	2.81177	64.8919	0	64.8919	0.000604549	64.8919	2.85247
66.9785	2.18454	66.9785	0	66.3467	0	66.3467	0	66.3467	2.77988	64.4183	0	64.4183	0	64.4183	2.88698	65.4049	0	65.4049	0	65.4049	2.88958
67.5038	2.16988	67.5038	0	66.867	0	66.867	0	66.867	2.78333	64.9235	0	64.9235	0	64.9235	2.87282	65.9179	0	65.9179	0	65.9179	2.91092
68.0292	2.08743	68.0292	0	67.3874	0	67.3874	0	67.3874	2.81239	65.4287	0	65.4287	0	65.4287	2.80878	66.4309	0	66.4309	0	66.4309	2.89077
68.5545	2.02594	68.5545	0	67.9078	0	67.9078	0	67.9078	2.79384	65.934	0	65.934	0	65.934	2.81317	66.9438	0	66.9438	0	66.9438	2.7992
69.0798	1.83681	69.0798	0	68.4281	0	68.4281	0	68.4281	2.75656	66.4392	0	66.4392	0	66.4392	2.8417	67.4568	0	67.4568	0	67.4568	2.85107
69.6051	1.5998	69.6051	0	68.9485	0	68.9485	0	68.9485	2.79461	66.9445	0	66.9445	0	66.9445	2.86623	67.9698	0	67.9698	0	67.9698	2.88419
70.1304	1.32329	70.1304	0	69.4689	0	69.4689	0	69.4689	2.78868	67.4497	0	67.4497	0	67.4497	2.81397	68.4828	0	68.4828	0	68.4828	2.89915
70.6558	1.05606	70.6558	0	69.9892	0	69.9892	0	69.9892	2.80837	67.9549	0	67.9549	0	67.9549	2.81855	68.9958	0	68.9958	0	68.9958	2.84608
71.1811	0.78494	71.1811	0	70.5096	0	70.5096	0	70.5096	2.79862	68.4602	0	68.4602	0	68.4602	2.82813	69.5088	0	69.5088	0	69.5088	2.82673
71.7064	0.56708	71.7064	0	71.03	0	71.03	0	71.03	2.80111	68.9654	0	68.9654	0	68.9654	2.82813	70.0217	0	70.0217	0	70.0217	2.89875
72.2317	0.3796	72.2317	0	71.5503	0	71.5503	0	71.5503	2.79193	69.4707	0	69.4707	0	69.4707	2.80559	70.5347	0	70.5347	0	70.5347	2.88678
72.7571	0.24898	72.7571	0	72.0707	0	72.0707	0	72.0707	2.78237	69.9759	0	69.9759	0	69.9759	2.90314	71.0477	0	71.0477	0	71.0477	2.88958
73.2824	0.16175	73.2824	0	72.5911	0	72.5911	0	72.5911	2.78696	70.4811	0	70.4811	0	70.4811	2.84349	71.5607	0	71.5607	0	71.5607	2.85706
73.8077	0.09875	73.8077	0	73.1114	0	73.1114	0	73.1114	2.80894	70.9864	0	70.9864	0	70.9864	2.81915	72.0737	0	72.0737	0	72.0737	2.85187
74.333	0.05895	74.333	0	73.6318	0	73.6318	0	73.6318	2.81659	71.4916	0	71.4916	0	71.4916	2.81915	72.5866	0	72.5866	0	72.5866	2.89277
74.8584	0.03307	74.8584	0	74.1522	0	74.1522	0	74.1522	2.79575	71.9969	0	71.9969	0	71.9969	2.81217	73.0996	0	73.0996	0	73.0996	2.85426
75.3837	0.01945	75.3837	0	74.6725	0	74.6725	0	74.6725	2.78352	72.5021	0	72.5021	0	72.5021	2.85307	73.6126	0	73.6126	0	73.6126	2.85566
75.909	0.01047	75.909	0	75.1929	0	75.1929	0	75.1929	2.7883	73.0074	0	73.0074	0	73.0074	2.85347	74.1256	0	74.1256	0	74.1256	2.88658
76.4343	0.00539	76.4343	0	75.7133	0	75.7133	0	75.7133	2.79575	73.5126	0	73.5126	0	73.5126	2.8415	74.6385	0	74.6385	0	74.6385	2.86763
76.9596	0.00299	76.9596	0	76.2336	0	76.2336	0	76.2336	2.76707	74.0178	0	74.0178	0	74.0178	2.84329	75.1515	0	75.1515	0	75.1515	2.84968
77.4849	0.00209	77.4849	0	76.754	0	76.754	0	76.754	2.78753	74.5231	0	74.5231	0	74.5231	2.78045	75.6645	0	75.6645	0	75.6645	2.83611
78.0103	0.00105	78.0103	0	77.2744	0	77.2744	0	77.2744	2.7774	75.0283	0	75.0283	0	75.0283	2.81656	76.1775	0	76.1775	0	76.1775	2.86344
78.5356	0.000299252	78.5356	0	77.7947	0	77.7947	0	77.7947	2.74394	75.5336	0	75.5336	0	75.5336	2.82294	76.6905	0	76.6905	0	76.6905	2.86643
79.0609	0.000149626	79.0609	0	78.3151	0	78.3151	0	78.3151	2.76516	76.0388	0	76.0388	0	76.0388	2.87781	77.2034	0	77.2034	0	77.2034	2.87062
79.5862	0.000149626	79.5862	0	78.8355	0	78.8355	0	78.8355	2.70513	76.544	0	76.544	0	76.544	2.78284	77.7164	0	77.7164	0	77.7164	2.86623
80.1116	0.000149626	80.1116	0	79.3558	0	79.3558	0	79.3558	2.63076	77.0493	0	77.0493	0	77.0493	2.84469	78.2294	0	78.2294	0	78.2294	2.88998
80.6369	0	80.6369	0	79.8762	0	79.8762	0	79.8762	2.59539	77.5545	0	77.5545	0	77.5545	2.81397	78.7424	0	78.7424	0	78.7424	2.82893
81.1622	0	81.1622	0	80.3966	0	80.3966	0	80.3966	2.42026	78.0598	0	78.0598	0	78.0598	2.79641	79.2554	0	79.2554	0	79.2554	2.85087
81.6875	0	81.6875	0	80.9169	0	80.9169	0	80.9169	2.20288	78.565	0	78.565	0	78.565	2.79242	79.7683	0	79.7683	0	79.7683	2.85865
82.2129	0	82.2129	0	81.4373	0	81.4373	0	81.4373	1.93732	79.0703	0	79.0703	0	79.0703	2.77506	80.2813	0	80.2813	0	80.2813	2.86424
82.7382	0	82.7382	0	81.9577	0	81.9577	0	81.9577	1.69011	79.5755	0	79.5755	0	79.5755	2.85167	80.7943	0	80.7943	0	80.7943	2.85486
83.2635	0	83.2635	0	82.478	0	82.478	0	82.478	1.40371	80.0807	0	80.0807	0	80.0807	2.80519	81.3073	0	81.3073	0	81.3073	2.84509
83.7888	0	83.7888	0	82.9984	0	82.9984	0	82.9984	1.16032	80.586	0	80.586	0	80.586	2.77227	81.8203	0	81.8203	0	81.8203	2.85746
84.3141	0	84.3141	0	83.5187	0	83.5187	0	83.5187	0.90796	81.0912	0	81.0912	0	81.0912	2.71781	82.3332	0	82.3332	0	82.3332	2.77227
84.8395	0	84.8395	0	84.0391	0	84.0391	0	84.0391	0.75959	81.5965	0	81.5965	0	81.5965	2.6813	82.8462	0	82.8462	0	82.8462	2.77406
85.3648	0	85.3648	0	84.5595	0	84.5595	0	84.5595	0.63742	82.1017	0	82.1017	0	82.1017	2.65197	83.3592	0	83.3592	0	83.3592	2.68249
85.8901	0	85.8901	0	85.0798	0	85.0798	0	85.0798	0.54355	82.6069	0	82.6069	0	82.6069	2.55382	83.8722	0	83.8722	0	83.8722	2.61406
86.4154	0	86.4154	0	85.6002	0	85.6002	0	85.6002	0.49556	83.1122	0	83.1122	0	83.1122	2.41815	84.3852	0	84.3852	0	84.3852	2.42015
86.9407	0	86.9407	0	86.1206	0	86.1206	0	86.1206	0.43648	83.6174	0	83.6174	0	83.6174	2.12628	84.8981	0	84.8981	0	84.8981	2.2402
87.4661	0	87.4661	0	86.641	0	86.641	0	86.641	0.4231	84.1227	0	84.1227	0	84.1227	1.85556	85.4111	0	85.4111	0	85.4111	2.02474
87.9914	0	87.9914	0	87.1613	0	87.1613	0	87.1613	0.38945	84.6279	0	84.6279	0	84.6279	1.51062	85.9241	0	85.9241	0	85.9241	1.71112
88.5167	0	88.5167	0	87.6817	0	87.6817	0	87.6817	0.39404	85.1331	0	85.1331	0	85.1331	1.27242	86.4371	0	86.4371	0	86.4371	1.46594
89.042	0	89.042	0	88.202	0	88.202	0	88.202	0.39117	85.6384	0	85.6384	0	85.6384	0.99232	86.9501	0	86.9501	0	86.9501	1.22334
89.5674	0	89.5674	0	88.7224	0	88.7224	0	88.7224	0.38544	86.1436	0	86.1436	0	86.1436	0.81377	87.463	0	87.463	0	87.463	0.97955
90.0927	0	90.0927	0	89.2428	0	89.2428	0	89.2428	0.38448	86.6489	0	86.6489	0	86.6489	0.60688	87.976	0	87.976	0	87.976	0.83551
90.618	0	90.618	0	89.7631	0	89.7631	0	89.7631	0.36555	87.1541	0	87.1541	0	87.1541	0.52529	88.489	0	88.489	0	88.489	0.71741
91.1433	0	91.1433	0	90.2835	0	90.2835	0	90.2835	0.36785	87.6594	0	87.6594	0	87.6594	0.42454	89.002	0	89.002	0	89.002	0.62863
91.6686	0	91.6686	0	90.8039	0	90.8039	0	90.8039	0.36154	88.1646	0	88.1646	0	88.1646	0.37786	89.515	0	89.515	0	89.515	0.57117
92.194	0	92.194	0	91.3242	0	91.3242	0	91.3242	0.3623	88.6698	0	88.6698	0	88.6698	0.33476	90.0279	0	90.0279	0	90.0279	0.5616
92.7193	0	92.7193	0	91.8446	0	91.8446	0	91.8446	0.36058	89.1751	0	89.1751	0	89.1751	0.31621	90.5409	0	90.5409	0	90.5409	0.52489
93.2446	0	93.2446	0	92.365	0	92.365	0	92.365	0.3514	89.6803	0	89.6803	0	89.6803	0.31242	91.0539	0	91.0539	0	91.0539	0.51252
93.7699	0	93.7699	0	92.8853	0	92.8853	0	92.8853	0.33305	90.1856	0	90.1856	0	90.1856	0.3188	91.5669	0	91.5669	0	91.5669	0.49796
94.2952	0	94.2952	0	93.4057	0	93.4057	0	93.4057	0.31087	90.6908	0	90.6908	0	90.6908	0.31022	92.0799	0	92.0799	0	92.0799	0.47541
				93.9261	0	93.9261	0	93.9261	0.30265	91.196	0	91.196	0	91.196	0.29885	92.5928	0	92.5928	0	92.5928	0.4812
				94.4464	0	94.4464	0	94.4464	0.32254	91.7013	0	91.7013	0	91.7013	0.29486	93.1058	0	93.1058	0	93.1058	0.47741
				94.9668	0	94.9668	0	94.9668	0.31049	92.2065	0	92.2065	0	92.2065	0.28429	93.6188	0	93.6188	0	93.6188	0.47282
				95.4872	0	95.4872	0	95.4872	0.27933	92.7118	0	92.7118	0	92.7118	0.28269	94.1318	0	94.1318	0	94.1318	0.45546
				96.0075	0	96.0075	0	96.0075	0.25065	93.217	0	93.217	0	93.217	0.26035	94.6448	0	94.6448	0	94.6448	0.44628
				96.5279	0	96.5279	0	96.5279	0.21088	93.7222	0	93.7222	0	93.7222	0.25875	95.1577	0	95.1577	0	95.1577	0.41476
				97.0483	0	97.0483	0	97.0483	0.20151	94.2275	0	94.2275	0	94.2275	0.24219	95.6707	0	95.6707	0	95.6707	0.43072
				97.5686	0	97.5686	0	97.5686	0.18411	94.7327	0	94.7327	0	94.7327	0.25357	96.1837	0	96.1837	0	96.1837	0.4006
				98.089	0	98.089	0	98.089	0.16289	95.238	0	95.238	0	95.238	0.2398	96.6967	0	96.6967	0	96.6967	0.40898
				98.6094	0	98.6094	0	98.6094	0.12905	95.7432	0	95.7432	0	95.7432	0.22005	97.2096	0	97.2096	0	97.2096	0.39062
				99.1297	0	99.1297	0	99.1297	0.10554	96.2485	0	96.2485	0	96.2485	0.21805	97.7226	0	97.7226	0	97.7226	0.38444
				99.6501	0	99.6501	0	99.6501	0.0738	96.7537	0	96.7537	0	96.7537	0.20329	98.2356	0	98.2356	0	98.2356	0.3613
				100.17	0	100.17	0	100.17	0.05869	97.2589	0	97.2589	0	97.2589	0.17596	98.7486	0	98.7486	0	98.7486	0.33197
				100.691	0	100.691	0	100.691	0.03633	97.7642	0	97.7642	0	97.7642	0.16219	99.2616	0	99.2616	0	99.2616	0.30264
				101.211	0	101.211	0	101.211	0.02237	98.2694	0	98.2694	0	98.2694	0.15262	99.7746	0	99.7746	0	99.7746	0.28329
				101.732	0	101.732	0	101.732	0.01166	98.7747	0	98.7747	0	98.7747	0.13027	100.288	0	100.288	0	100.288	0.26015
				102.252	0	102.252	0	102.252	0.00784	99.2799	0	99.2799	0	99.2799	0.10813	100.801	0	100.801	0	100.801	0.22344
				102.772	0	102.772	0	102.772	0.00574	99.7851	0	99.7851	0	99.7851	0.0818	101.313	0	101.313	0	101.313	0.17476
				103.293	0	103.293	0	103.293	0.00401	100.29	0	100.29	0	100.29	0.06105	101.826	0	101.826	0	101.826	0.14683
				103.813	0	103.813	0	103.813	0.00382	100.796	0	100.796	0	100.796	0.0399	102.339	0	102.339	0	102.339	0.11132
				104.333	0	104.333	0	104.333	0.00268	101.301	0	101.301	0	101.301	0.03252	102.852	0	102.852	0	102.852	0.0808
				104.854	0	104.854	0	104.854	0.00134	101.806	0	101.806	0	101.806	0.01835	103.365	0	103.365	0	103.365	0.06524
				105.374	0	105.374	0	105.374	0.00306	102.311	0	102.311	0	102.311	0.01397	103.878	0	103.878	0	103.878	0.0413
				105.894	0	105.894	0	105.894	0.00115	102.817	0	102.817	0	102.817	0.01157	104.391	0	104.391	0	104.391	0.02953
				106.415	0	106.415	0	106.415	0.00191	103.322	0	103.322	0	103.322	0.00479	104.904	0	104.904	0	104.904	0.01337
				106.935	0	106.935	0	106.935	0.00153	103.827	0	103.827	0	103.827	0.00499	105.417	0	105.417	0	105.417	0.00698
				107.456	0	107.456	0	107.456	0.00172	104.332	0	104.332	0	104.332	0.00239	105.93	0	105.93	0	105.93	0.00419
				107.976	0	107.976	0	107.976	0.00153	104.838	0	104.838	0	104.838	0.0012	106.443	0	106.443	0	106.443	0.000798005
				108.496	0	108.496	0	108.496	0.00134	105.343	0	105.343	0	105.343	0.000798005	106.956	0	106.956	0	106.956	0.000598504
				109.017	0	109.017	0	109.017	0.00172	105.848	0	105.848	0	105.848	0.000199501	107.469	0	107.469	0	107.469	0
				109.537	0	109.537	0	109.537	0.00191	106.353	0	106.353	0	106.353	0.000798005	107.982	0	107.982	0	107.982	0
				110.057	0	110.057	0	110.057	0.0021	106.859	0	106.859	0	106.859	0.000598504	108.495	0	108.495	0	108.495	0
				110.578	0	110.578	0	110.578	0.000764755	107.364	0	107.364	0	107.364	0.000399003	109.008	0	109.008	0	109.008	0
				111.098	0	111.098	0	111.098	0.00134	107.869	0	107.869	0	107.869	0	109.521	0	109.521	0	109.521	0
				111.619	0	111.619	0	111.619	0.00153	108.374	0	108.374	0	108.374	0	110.034	0	110.034	0	110.034	0
				112.139	0	112.139	0	112.139	0.000955944	108.879	0	108.879	0	108.879	0.000199501	110.547	0	110.547	0	110.547	0
				112.659	0	112.659	0	112.659	0.000764755	109.385	0	109.385	0	109.385	0.000399003	111.06	0	111.06	0	111.06	0
				113.18	0	113.18	0	113.18	0.000573566	109.89	0	109.89	0	109.89	0.000798005	111.573	0	111.573	0	111.573	0
				113.7	0	113.7	0	113.7	0.000573566	110.395	0	110.395	0	110.395	0.000598504	112.086	0	112.086	0	112.086	0
				114.22	0	114.22	0	114.22	0.00134	110.9	0	110.9	0	110.9	0.000598504	112.599	0	112.599	0	112.599	0
				114.741	0	114.741	0	114.741	0.000382377	111.406	0	111.406	0	111.406	0.000399003	113.112	0	113.112	0	113.112	0
				115.261	0	115.261	0	115.261	0.000573566	111.911	0	111.911	0	111.911	0	113.625	0	113.625	0	113.625	0
				115.781	0	115.781	0	115.781	0.000573566	112.416	0	112.416	0	112.416	0.000199501	114.138	0	114.138	0	114.138	0
				116.302	0	116.302	0	116.302	0.000191189	112.921	0	112.921	0	112.921	0.000399003	114.651	0	114.651	0	114.651	0
				116.822	0	116.822	0	116.822	0.000764755	113.427	0	113.427	0	113.427	0	115.164	0	115.164	0	115.164	0
				117.343	0	117.343	0	117.343	0.000382377	113.932	0	113.932	0	113.932	0.000598504	115.677	0	115.677	0	115.677	0
				117.863	0	117.863	0	117.863	0.000382377	114.437	0	114.437	0	114.437	0.000598504	116.19	0	116.19	0	116.19	0
				118.383	0	118.383	0	118.383	0.000573566	114.942	0	114.942	0	114.942	0	116.703	0	116.703	0	116.703	0
				118.904	0	118.904	0	118.904	0	115.448	0	115.448	0	115.448	0.000399003	117.216	0	117.216	0	117.216	0
				119.424	0	119.424	0	119.424	0	115.953	0	115.953	0	115.953	0.000598504	117.729	0	117.729	0	117.729	0
										116.458	0	116.458	0	116.458	0.000598504	118.242	0	118.242	0	118.242	0
										116.963	0	116.963	0	116.963	0.000598504	118.755	0	118.755	0	118.755	0
										117.469	0	117.469	0	117.469	0.000199501	119.268	0	119.268	0	119.268	0
										117.974	0	117.974	0	117.974	0	119.781	0	119.781	0	119.781	0
										118.479	0	118.479	0	118.479	0	120.294	0	120.294	0	120.294	0
										118.984	0	118.984	0	118.984	0	120.807	0	120.807	0	120.807	0
										119.49	0	119.49	0	119.49	0.000199501	121.32	0	121.32	0	121.32	0
										119.995	0	119.995	0	119.995	0.000798005	121.833	0	121.833	0	121.833	0
										120.5	0	120.5	0	120.5	0.000399003	122.346	0	122.346	0	122.346	0
										121.005	0	121.005	0	121.005	0	122.859	0	122.859	0	122.859	0
Interaction energy intensity
simulation time	wiser_H2O	wiser_CTAE_H2O	wiser_SDCT_H2O	wiser_SDAE_H2O			RDF
ps	Eint(kcal/mol)	Eint(kcal/mol)	Eint(kcal/mol)	Eint(kcal/mol)
1	-18.3761	-12.0683	-12.4252	-12.2586			SDCT					SDAE					CTAE
2	-30.6202	-14.5402	-14.2144	-14.1349			r	g(r)		Coordination Number		r	g(r)		Coordination Number		r	g(r)		Coordination Number
3	-34.5498	-14.3829	-14.8447	-14.791				SO3	N	SO3(CN)	N(CN)		SO3	R-O-R	SO3(CN)	R-O-R(CN)		N+	N+-CN	R-O-R	O-CN
4	-45.8028	-14.1127	-14.678	-14.6544			0.01	0	0	0	0	0.01	0	0	0	0	0.01	0	0	0	0
5	-54.1289	-14.2453	-14.6687	-14.3149			0.03	0	0	0	0	0.03	0	0	0	0	0.03	0	0	0	0
6	-47.7402	-14.2927	-14.8276	-15.0159			0.05	0	0	0	0	0.05	0	0	0	0	0.05	0	0	0	0
7	-59.7759	-14.095	-15.1058	-14.7076			0.07	0	0	0	0	0.07	0	0	0	0	0.07	0	0	0	0
8	-79.3827	-13.9202	-14.8568	-14.667			0.09	0	0	0	0	0.09	0	0	0	0	0.09	0	0	0	0
9	-81.0131	-13.6697	-14.8569	-14.3734			0.11	0	0	0	0	0.11	0	0	0	0	0.11	0	0	0	0
10	-100.661	-13.4561	-14.8369	-14.7298			0.13	0	0	0	0	0.13	0	0	0	0	0.13	0	0	0	0
11	-97.2386	-13.0321	-15.4953	-15.201			0.15	0	0	0	0	0.15	0	0	0	0	0.15	0	0	0	0
12	-115.946	-13.2888	-14.7296	-15.0659			0.17	0	0	0	0	0.17	0	0	0	0	0.17	0	0	0	0
13	-131.263	-13.8687	-14.9356	-14.4009			0.19	0	0	0	0	0.19	0	0	0	0	0.19	0	0	0	0
14	-132.329	-14.2304	-14.9459	-14.0508			0.21	0	0	0	0	0.21	0	0	0	0	0.21	0	0	0	0
15	-145.308	-13.6796	-14.8725	-14.4601			0.23	0	0	0	0	0.23	0	0	0	0	0.23	0	0	0	0
16	-174.128	-14.0192	-14.9263	-14.7094			0.25	0	0	0	0	0.25	0	0	0	0	0.25	0	0	0	0
17	-172.018	-13.4912	-14.7172	-14.9243			0.27	0	0	0	0	0.27	0	0	0	0	0.27	0	0	0	0
18	-179.567	-13.9473	-14.7363	-14.3839			0.29	0	0	0	0	0.29	0	0	0	0	0.29	0	0	0	0
19	-186.642	-13.8491	-14.6076	-14.4545			0.31	0	0	0	0	0.31	0	0	0	0	0.31	0	0	0	0
20	-190.026	-13.4751	-14.8364	-14.4675			0.33	0	0	0	0	0.33	0	0	0	0	0.33	0	0	0	0
21	-165.944	-13.6062	-14.6042	-14.7437			0.35	0	0	0	0	0.35	0	0	0	0	0.35	0	0	0	0
22	-169.52	-14.2503	-14.5696	-14.0822			0.37	0	0	0	0	0.37	0	0	0	0	0.37	0	0	0	0
23	-188.685	-13.9195	-14.863	-14.5215			0.39	0	0	0	0	0.39	0	0	0	0	0.39	0	0	0	0
24	-177.615	-13.8932	-14.5171	-14.3929			0.41	0	0	0	0	0.41	0	0	0	0	0.41	0	0	0	0
25	-176.027	-14.1771	-15.4897	-14.6235			0.43	0	0	0	0	0.43	0	0	0	0	0.43	0	0	0	0
26	-191.49	-14.4057	-14.6498	-14.1132			0.45	0	0	0	0	0.45	0	0	0	0	0.45	0	0	0	0
27	-212.449	-13.6649	-15.1499	-14.3614			0.47	0	0	0	0	0.47	0	0	0	0	0.47	0	0	0	0
28	-200.081	-13.6746	-14.6258	-13.9657			0.49	0	0	0	0	0.49	0	0	0	0	0.49	0	0	0	0
29	-212.67	-13.9567	-14.759	-14.906			0.51	0	0	0	0	0.51	0	0	0	0	0.51	0	0	0	0
30	-204.967	-14.1604	-14.4044	-15.0002			0.53	0	0	0	0	0.53	0	0	0	0	0.53	0	0	0	0
31	-201.775	-14.2869	-14.4922	-13.9654			0.55	0	0	0	0	0.55	0	0	0	0	0.55	0	0	0	0
32	-219.087	-14.0977	-14.7151	-14.2312			0.57	0	0	0	0	0.57	0	0	0	0	0.57	0	0	0	0
33	-218.088	-14.1638	-14.6247	-14.3062			0.59	0	0	0	0	0.59	0	0	0	0	0.59	0	0	0	0
34	-205.102	-13.9745	-14.6983	-14.222			0.61	0	0	0	0	0.61	0	0	0	0	0.61	0	0	0	0
35	-197.989	-14.117	-14.6355	-14.3124			0.63	0	0	0	0	0.63	0	0	0	0	0.63	0	0	0	0
36	-186.5	-13.7341	-14.4671	-14.2226			0.65	0	0	0	0	0.65	0	0	0	0	0.65	0	0	0	0
37	-206.241	-14.0261	-14.3302	-14.2117			0.67	0	0	0	0	0.67	0	0	0	0	0.67	0	0	0	0
38	-183.656	-13.5467	-15.1597	-14.6849			0.69	0	0	0	0	0.69	0	0	0	0	0.69	0	0	0	0
39	-177.021	-13.6649	-14.9283	-15.1818			0.71	0	0	0	0	0.71	0	0	0	0	0.71	0	0	0	0
40	-194.723	-14.0243	-15.0951	-14.7795			0.73	0	0	0	0	0.73	0	0	0	0	0.73	0	0	0	0
41	-197.228	-13.9184	-14.7229	-13.9285			0.75	0	0	0	0	0.75	0	0	0	0	0.75	0	0	0	0
42	-201.816	-14.4802	-14.821	-14.6147			0.77	0	0	0	0	0.77	0	0	0	0	0.77	0	0	0	0
43	-188.29	-13.7968	-14.7417	-13.8339			0.79	0	0	0	0	0.79	0	0	0	0	0.79	0	0	0	0
44	-198.659	-14.1741	-15.0653	-14.4113			0.81	0	0	0	0	0.81	0	0	0	0	0.81	0	0	0	0
45	-203.591	-13.9073	-14.9839	-14.6749			0.83	0	0	0	0	0.83	0	0	0	0	0.83	0	0	0	0
46	-189.159	-14.0444	-15.2638	-14.7086			0.85	0	0	0	0	0.85	0	0	0	0	0.85	0	0	0	0
47	-165.271	-14.917	-14.5879	-15.669			0.87	0	0	0	0	0.87	0	0	0	0	0.87	0	0	0	0
48	-175.032	-13.9721	-14.7765	-15.175			0.89	0	0	0	0	0.89	0	0	0	0	0.89	0	0	0	0
49	-179.511	-14.1899	-15.5543	-14.1555			0.91	0	0	0	0	0.91	0	0	0	0	0.91	0	0	0	0
50	-208.8	-13.6778	-15.6994	-14.7047			0.93	0	0	0	0	0.93	0	0	0	0	0.93	0	0	0	0
51	-202.026	-13.8917	-15.669	-15.7795			0.95	0	0	0	0	0.95	0	0	0	0	0.95	0	0	0	0
52	-204.807	-13.8215	-15.4318	-15.116			0.97	0	0	0	0	0.97	0	0	0	0	0.97	0	0	0	0
53	-194.346	-13.7072	-14.8644	-15.6301			0.99	0	0	0	0	0.99	0	0	0	0	0.99	0	0	0	0
54	-201.75	-13.6362	-15.6652	-14.9468			1.01	0	0	0	0	1.01	0	0	0	0	1.01	0	0	0	0
55	-192.421	-14.1491	-15.4817	-14.5755			1.03	0	0	0	0	1.03	0	0	0	0	1.03	0	0	0	0
56	-189.462	-14.0926	-15.296	-14.5464			1.05	0	0	0	0	1.05	0	0	0	0	1.05	0	0	0	0
57	-198.54	-14.2549	-16.8315	-14.8263			1.07	0	0	0	0	1.07	0	0	0	0	1.07	0	0	0	0
58	-212.48	-14.0632	-15.8524	-15.1282			1.09	0	0	0	0	1.09	0	0	0	0	1.09	0	0	0	0
59	-202.051	-13.7377	-15.7857	-15.216			1.11	0	0	0	0	1.11	0	0	0	0	1.11	0	0	0	0
60	-195.291	-13.4635	-16.2675	-14.7955			1.13	0	0	0	0	1.13	0	0	0	0	1.13	0	0	0	0
61	-201.969	-13.9814	-15.1388	-15.2985			1.15	0	0	0	0	1.15	0	0	0	0	1.15	0	0	0	0
62	-208.763	-13.3927	-15.5295	-14.7885			1.17	0	0	0	0	1.17	0	0	0	0	1.17	0	0	0	0
63	-201.965	-13.2925	-15.0614	-15.8301			1.19	0	0	0	0	1.19	0	0	0	0	1.19	0	0	0	0
64	-192.303	-13.135	-13.9363	-14.9679			1.21	0	0	0	0	1.21	0	0	0	0	1.21	0	0	0	0
65	-199.385	-13.4648	-14.6799	-14.4614			1.23	0	0	0	0	1.23	0	0	0	0	1.23	0	0	0	0
66	-189.765	-13.9654	-15.0171	-17.1731			1.25	0	0	0	0	1.25	0	0	0	0	1.25	0	0	0	0
67	-189.305	-14.1055	-15.1541	-15.1411			1.27	0	0	0	0	1.27	0	0	0	0	1.27	0	0	0	0
68	-187.89	-13.9	-16.1736	-14.1172			1.29	0	0	0	0	1.29	0	0	0	0	1.29	0	0	0	0
69	-210.122	-13.3776	-14.7531	-14.674			1.31	0	0	0	0	1.31	0	0	0	0	1.31	0	0	0	0
70	-210.4	-14.3131	-14.7464	-15.2807			1.33	0	0	0	0	1.33	0	0	0	0	1.33	0	0	0	0
71	-216.011	-13.7144	-15.2019	-14.8918			1.35	0	0	0	0	1.35	0	0	0	0	1.35	0	0	0	0
72	-211.506	-13.9468	-14.3471	-16.0813			1.37	0	0	0	0	1.37	0	0	0	0	1.37	0	0	0	0
73	-215.608	-13.459	-15.8651	-15.5735			1.39	0	0	0	0	1.39	0	0	0	0	1.39	0	0	0	0
74	-235.804	-13.7973	-16.6388	-14.5711			1.41	0	0	0	0	1.41	0	0	0	0	1.41	0	0	0	0
75	-211.922	-14.3164	-17.1734	-15.0481			1.43	0	0	0	0	1.43	0	0	0	0	1.43	0	0	0	0
76	-218.147	-14.3729	-18.2165	-14.8776			1.45	0	0	0	0	1.45	0	0	0	0	1.45	0	0	0	0
77	-200.901	-14.0576	-17.5233	-14.7254			1.47	0	0	0	0	1.47	0	0	0	0	1.47	0	0	0	0
78	-196.851	-14.743	-17.9424	-15.1541			1.49	0	0	0	0	1.49	0	0	0	0	1.49	0	0	0	0
79	-205.873	-14.3282	-16.8884	-16.2633			1.51	0	0	0	0	1.51	0	0	0	0	1.51	0	0	0	0
80	-216.915	-14.1734	-17.9266	-15.0275			1.53	0	0	0	0	1.53	0	0	0	0	1.53	0	0	0	0
81	-198.871	-14.5703	-15.2667	-15.9891			1.55	0	0	0	0	1.55	0	0	0	0	1.55	0	0	0	0
82	-218.179	-14.8436	-18.628	-16.0121			1.57	0	0	0	0	1.57	0	0	0	0	1.57	0	0	0	0
83	-224.633	-14.042	-17.3773	-15.2042			1.59	0	0	0	0	1.59	0	0	0	0	1.59	0	0	0	0
84	-206.228	-14.492	-16.4655	-15.9279			1.61	0	0	0	0	1.61	0	0	0	0	1.61	0	0	0	0
85	-219.762	-14.5486	-18.7024	-15.0831			1.63	0	0	0	0	1.63	0	0	0	0	1.63	0	0	0	0
86	-212.671	-14.0464	-17.6244	-15.6758			1.65	0	0	0	0	1.65	0	0	0	0	1.65	0	0	0	0
87	-206.568	-14.0973	-18.4091	-15.458			1.67	0	0	0	0	1.67	0	0	0	0	1.67	0	0	0	0
88	-217.211	-14.5033	-24.3209	-15.2322			1.69	0	0	0	0	1.69	0	0	0	0	1.69	0	0	0	0
89	-210.967	-14.3242	-27.8811	-15.9434			1.71	0	0	0	0	1.71	0	0	0	0	1.71	0	0	0	0
90	-200.296	-13.6229	-18.9428	-16.0038			1.73	0	0	0	0	1.73	0	0	0	0	1.73	0	0	0	0
91	-206.312	-14.6852	-20.3939	-15.2234			1.75	0	0	0	0	1.75	0	0	0	0	1.75	0	0	0	0
92	-204.289	-13.8436	-27.3315	-16.207			1.77	0	0	0	0	1.77	0	0	0	0	1.77	0	0	0	0
93	-181.796	-14.4544	-29.069	-15.8744			1.79	0	0	0	0	1.79	0	0	0	0	1.79	0	0	0	0
94	-213.827	-14.1242	-30.2431	-14.7612			1.81	0	0	0	0	1.81	0	0	0	0	1.81	0	0	0	0
95	-195.241	-13.6827	-32.0367	-15.8025			1.83	0	0	0	0	1.83	0	0	0	0	1.83	0	0	0	0
96	-210.82	-14.4042	-33.3727	-16.3959			1.85	0	0	0	0	1.85	0	0	0	0	1.85	0	0	0	0
97	-190.895	-15.3775	-31.7827	-15.097			1.87	0	0	0	0	1.87	0	0	0	0	1.87	0	0	0	0
98	-201.451	-14.4922	-33.7764	-14.948			1.89	0	0	0	0	1.89	0	0	0	0	1.89	0	0	0	0
99	-211.625	-14.8496	-38.3356	-16.6846			1.91	0	0	0	0	1.91	0	0	0	0	1.91	0	0	0	0
100	-200.597	-14.8401	-33.7176	-15.9936			1.93	0	0	0	0	1.93	0	0	0	0	1.93	0	0	0	0
101	-191.467	-14.1164	-31.1283	-15.9012			1.95	0	0	0	0	1.95	0	0	0	0	1.95	0	0	0	0
102	-186.128	-14.0155	-39.8695	-15.3709			1.97	0	0	0	0	1.97	0	0	0	0	1.97	0	0	0	0
103	-180.86	-13.5213	-43.4068	-15.2462			1.99	0	0	0	0	1.99	0	0	0	0	1.99	0	0	0	0
104	-191.527	-13.2953	-36.132	-15.22			2.01	0	0	0	0	2.01	0	0	0	0	2.01	0	0	0	0
105	-183.08	-13.0854	-42.1892	-15.6798			2.03	0	0	0	0	2.03	0	0	0	0	2.03	0	0	0	0
106	-190.855	-14.22	-39.2412	-14.9309			2.05	0	0	0	0	2.05	0	0	0	0	2.05	0	0	0	0
107	-194.143	-13.5586	-36.4602	-14.9977			2.07	0	0	0	0	2.07	0	0	0	0	2.07	0	0	0	0
108	-205.334	-13.3484	-46.2889	-14.8703			2.09	0	0	0	0	2.09	0	0	0	0	2.09	0	0	0	0
109	-200.529	-14.4793	-47.4811	-15.103			2.11	0	0	0	0	2.11	0	0	0	0	2.11	0	0	0	0
110	-173.086	-13.2009	-50.7763	-15.3721			2.13	0	0	0	0	2.13	0	0	0	0	2.13	0	0	0	0
111	-180.735	-12.7692	-49.679	-14.9707			2.15	0	0	0	0	2.15	0	0	0	0	2.15	0	0	0	0
112	-203.993	-11.9212	-53.2021	-15.5948			2.17	0	0	0	0	2.17	0.00782	0	0.000103906	0	2.17	0	0	0	0
113	-193.025	-12.7238	-46.4001	-16.0461			2.19	0	0	0	0	2.19	0.00768	0	0.000207812	0	2.19	0	0	0	0
114	-208.087	-13.0557	-46.9723	-15.5481			2.21	0.01489	0	0.000207812	0	2.21	0.00754	0	0.000311719	0	2.21	0	0	0	0
115	-196.942	-13.4334	-50.9934	-15.0182			2.23	0.08044	0	0.00135	0	2.23	0.04445	0	0.000935156	0	2.23	0	0	0	0
116	-197.069	-13.1062	-51.5934	-14.3927			2.25	0.22268	0	0.00457	0	2.25	0.13828	0	0.00291	0	2.25	0	0	0	0
117	-204.792	-12.1229	-42.2581	-15.2348			2.27	0.21877	0	0.00779	0	2.27	0.27885	0	0.00696	0	2.27	0	0	0	0
118	-183.854	-12.4179	-47.0495	-15.9869			2.29	0.52702	0	0.01569	0	2.29	0.45667	0	0.01372	0	2.29	0	0	0	0
119	-179.755	-12.5671	-49.0646	-15.4763			2.31	0.76327	0	0.02733	0	2.31	0.73879	0	0.02483	0	2.31	0	0	0	0
120	-189.755	-12.0036	-47.7037	-15.3034			2.33	1.34639	0	0.04821	0	2.33	1.03155	0	0.04063	0	2.33	0	0	0	0
121	-190.491	-11.8543	-50.5805	-16.0419			2.35	1.87012	0	0.07772	0	2.35	1.4744	0	0.06359	0	2.35	0	0	0	0
122	-187.924	-12.4983	-47.051	-16.7585			2.37	2.15593	0	0.11232	0	2.37	1.78415	0	0.09185	0	2.37	0	0	0	0
123	-189.167	-12.8527	-46.1403	-16.1321			2.39	2.73116	0	0.1569	0	2.39	2.29622	0.00287	0.12884	4.61806e-05	2.39	0	0	0	0
124	-203.973	-11.4636	-45.8103	-15.5667			2.41	2.91142	0	0.20521	0	2.41	2.30901	0.00282	0.16667	9.23612e-05	2.41	0	0	0	0
125	-212.617	-11.7785	-52.0282	-15.3586			2.43	2.81443	0	0.2527	0	2.43	2.50202	0.02218	0.20833	0.000461806	2.43	0	0	0.00282	4.61806e-05
126	-211.502	-11.5686	-45.7231	-14.5089			2.45	2.82319	0	0.30112	0	2.45	2.44293	0.02182	0.24969	0.000831251	2.45	0	0	0	4.61806e-05
127	-178.741	-12.4367	-51.9152	-15.1477			2.47	3.17106	0	0.3564	0	2.47	2.40353	0.01879	0.29104	0.00115	2.47	0	0	0.00545	0.000138542
128	-183.046	-12.6492	-45.2121	-15.4942			2.49	2.43995	0	0.39962	0	2.49	2.46015	0.05018	0.33406	0.00203	2.49	0	0	0.01341	0.000369445
129	-182.194	-13.2225	-49.686	-14.9991			2.51	2.56284	0	0.44576	0	2.51	2.15209	0.04419	0.3723	0.00282	2.51	0	0	0.00792	0.000507987
130	-194.031	-13.1849	-44.0302	-15.1826			2.53	2.61907	0	0.49366	0	2.53	2.15273	0.05628	0.41116	0.00383	2.53	0	0	0.02078	0.000877431
131	-203.205	-12.5655	-44.6585	-15.4747			2.55	2.06923	0	0.5321	0	2.55	1.74514	0.11332	0.44316	0.00591	2.55	0	0	0.02557	0.00134
132	-192.867	-12.5766	-40.3317	-15.491			2.57	1.86096	0	0.56722	0	2.57	1.87985	0.09917	0.47818	0.00776	2.57	0	0	0.04783	0.00222
133	-205.658	-13.1599	-44.2313	-15.7624			2.59	1.52333	0	0.59642	0	2.59	1.65321	0.14158	0.50945	0.01044	2.59	0	0	0.03222	0.00282
134	-191.242	-12.3091	-46.2453	-16.9339			2.61	1.51075	0.00427	0.62583	8.31251e-05	2.61	1.3305	0.20432	0.53501	0.01436	2.61	0.00439	8.31251e-05	0.04637	0.00369
135	-204.533	-12.1333	-41.3805	-15.7799			2.63	1.3091	0	0.6517	8.31251e-05	2.63	1.15054	0.14204	0.55746	0.01713	2.63	0.00433	0.00016625	0.06249	0.0049
136	-202.677	-12.4652	-43.3972	-16.2669			2.65	1.00979	0.00414	0.67196	0.00016625	2.65	0.96011	0.23085	0.57647	0.0217	2.65	0.00426	0.000249375	0.06392	0.00614
137	-214.052	-12.3132	-35.0631	-15.5			2.67	0.99982	0.00816	0.69233	0.000332501	2.67	0.93544	0.2297	0.59528	0.02632	2.67	0	0.000249375	0.06996	0.00753
138	-208.204	-12.1844	-42.0335	-14.9223			2.69	0.79906	0.00402	0.70885	0.000415626	2.69	0.82484	0.22856	0.61211	0.03099	2.69	0	0.000249375	0.06204	0.00877
139	-211.688	-12.2057	-50.9652	-14.9502			2.71	0.63876	0.00792	0.72225	0.000581876	2.71	0.78763	0.28763	0.62843	0.03694	2.71	0.00815	0.000415626	0.05433	0.00988
140	-228.544	-12.9571	-46.6514	-15.1859			2.73	0.67335	0.0039	0.73659	0.000665001	2.73	0.65749	0.27903	0.64225	0.04281	2.73	0.02409	0.000914377	0.10485	0.01205
141	-228.054	-13.2052	-39.3139	-16.4164			2.75	0.60108	0.02308	0.74958	0.00116	2.75	0.59924	0.29881	0.65503	0.04918	2.75	0.01187	0.00116	0.09014	0.01395
142	-214.73	-11.7897	-43.8603	-15.9518			2.77	0.57821	0.06066	0.76226	0.00249	2.77	0.69145	0.27317	0.66999	0.05509	2.77	0.0195	0.00158	0.09101	0.01589
143	-189.414	-11.9819	-37.1896	-15.7619			2.79	0.44849	0.06727	0.77223	0.00399	2.79	0.67684	0.34289	0.68485	0.06262	2.79	0.01153	0.00183	0.09611	0.01796
144	-197.455	-12.2353	-38.0038	-14.0611			2.81	0.59871	0.04421	0.78574	0.00499	2.81	0.60192	0.29033	0.69825	0.06909	2.81	0.04169	0.00274	0.09475	0.02004
145	-212.936	-12.6735	-40.1799	-15.8185			2.83	0.44952	0.10171	0.79603	0.00732	2.83	0.68085	0.35167	0.71363	0.07703	2.83	0.07847	0.00449	0.08511	0.02194
146	-201.219	-13.3758	-41.4168	-16.4209			2.85	0.45219	0.08954	0.80652	0.00939	2.85	0.54432	0.34675	0.7261	0.08497	2.85	0.07	0.00607	0.1003	0.0242
147	-189.294	-12.3359	-39.0429	-15.7941			2.87	0.41059	0.08123	0.81618	0.01131	2.87	0.6128	0.31808	0.74033	0.09236	2.87	0.07993	0.0079	0.10092	0.02651
148	-181.163	-11.4037	-43.0606	-16.3644			2.89	0.47459	0.1254	0.82751	0.0143	2.89	0.53376	0.30977	0.75291	0.09966	2.89	0.09316	0.01006	0.07763	0.02831
149	-198.012	-11.2675	-34.202	-16.359			2.91	0.54968	0.12711	0.84081	0.01737	2.91	0.56126	0.36741	0.76631	0.10843	2.91	0.08835	0.01214	0.09228	0.03048
150	-180.071	-11.2071	-29.9314	-15.7434			2.93	0.55915	0.19316	0.85453	0.02211	2.93	0.65662	0.36622	0.78221	0.1173	2.93	0.15338	0.01579	0.08715	0.03256
151	-195.324	-10.7633	-31.7522	-15.5672			2.95	0.59756	0.20392	0.86938	0.02718	2.95	0.65198	0.29353	0.79821	0.1245	2.95	0.20289	0.0207	0.12418	0.03556
152	-199.294	-11.6389	-35.2673	-14.8711			2.97	0.54006	0.28693	0.883	0.03441	2.97	0.62235	0.35271	0.81369	0.13328	2.97	0.21713	0.02602	0.10555	0.03815
153	-199.7	-11.837	-39.9435	-15.2104			2.99	0.50846	0.29938	0.89598	0.04206	2.99	0.69235	0.3242	0.83115	0.14145	2.99	0.22093	0.0315	0.05207	0.03944
154	-193.166	-10.8757	-32.9833	-15.0852			3.01	0.47363	0.33074	0.90825	0.05062	3.01	0.70758	0.3199	0.84923	0.14963	3.01	0.24773	0.03774	0.08074	0.04147
155	-186.569	-11.8827	-39.6092	-15.2282			3.03	0.67733	0.44046	0.92601	0.06218	3.03	0.69827	0.28537	0.86731	0.15701	3.03	0.29011	0.04514	0.10503	0.04415
156	-212.655	-11.5613	-38.074	-15.1546			3.05	0.63329	0.45034	0.94285	0.07415	3.05	0.81192	0.28164	0.88861	0.1644	3.05	0.32492	0.05353	0.08221	0.04627
157	-240.292	-10.9004	-37.701	-15.5897			3.07	0.5942	0.55253	0.95885	0.08903	3.07	0.78183	0.27972	0.90939	0.17184	3.07	0.35563	0.06284	0.07938	0.04835
158	-206.703	-11.5843	-36.7016	-16.55			3.09	0.59415	0.55759	0.97506	0.10424	3.09	0.81419	0.31041	0.93131	0.1802	3.09	0.37925	0.0729	0.09229	0.0508
159	-224.12	-12.5097	-44.4373	-15.5458			3.11	0.66549	0.5354	0.99345	0.11904	3.11	0.82661	0.23363	0.95386	0.18657	3.11	0.44245	0.08479	0.07048	0.05269
160	-210.945	-12.523	-45.7246	-14.919			3.13	0.66443	0.57906	1.01205	0.13524	3.13	0.85745	0.26743	0.97755	0.19396	3.13	0.43376	0.09659	0.07637	0.05477
161	-213.434	-13.3385	-46.8686	-15.6127			3.15	0.83194	0.63623	1.03563	0.15328	3.15	0.9914	0.2987	1.00529	0.20232	3.15	0.4343	0.10856	0.07708	0.05689
162	-218.031	-13.439	-43.5057	-16.5108			3.17	0.87214	0.59638	1.06068	0.17041	3.17	0.81394	0.25909	1.02836	0.20966	3.17	0.50627	0.12269	0.06618	0.05874
163	-224.785	-13.0458	-46.1752	-17.0676			3.19	0.79691	0.71472	1.08385	0.19119	3.19	1.08256	0.25103	1.05943	0.21686	3.19	0.47936	0.13624	0.07679	0.06091
164	-208.966	-13.1229	-44.6706	-17.3406			3.21	0.95642	0.76796	1.11201	0.2138	3.21	0.90463	0.22566	1.08572	0.22342	3.21	0.58376	0.15295	0.06777	0.06285
165	-210.866	-11.9452	-43.1119	-15.2518			3.23	0.91672	0.73059	1.13933	0.23558	3.23	0.96056	0.24328	1.11398	0.23058	3.23	0.45035	0.166	0.07012	0.06488
166	-206.902	-12.5712	-47.214	-15.0825			3.25	1.06385	0.85108	1.17144	0.26126	3.25	1.21038	0.2837	1.15004	0.23903	3.25	0.58365	0.18312	0.07398	0.06705
167	-199.938	-13.6492	-46.6572	-14.1522			3.27	0.99646	0.85702	1.20189	0.28745	3.27	1.11982	0.25421	1.18381	0.2467	3.27	0.61571	0.20141	0.08241	0.0695
168	-213.841	-12.3976	-47.0268	-14.5053			3.29	0.96758	0.90845	1.23181	0.31554	3.29	1.12327	0.23146	1.2181	0.25376	3.29	0.61931	0.22003	0.0599	0.0713
169	-210.214	-12.4813	-47.1836	-14.9601			3.31	1.10197	0.85502	1.26631	0.34231	3.31	1.21062	0.22867	1.2555	0.26083	3.31	0.67467	0.24056	0.04856	0.07278
170	-211.993	-12.7495	-37.1515	-15.5945			3.33	1.33473	1.10189	1.3086	0.37722	3.33	1.30576	0.23036	1.29634	0.26803	3.33	0.72327	0.26284	0.06147	0.07467
171	-210.834	-13.5406	-38.1009	-15.0122			3.35	1.24755	1.05766	1.3486	0.41114	3.35	1.32962	0.2247	1.33842	0.27514	3.35	0.72532	0.28545	0.04889	0.0762
172	-195.121	-13.7038	-43.0972	-16.0159			3.37	1.16234	1.04771	1.38632	0.44514	3.37	1.3885	0.22637	1.38289	0.28239	3.37	0.81424	0.31114	0.07612	0.0786
173	-212.851	-13.8027	-41.5048	-15.7382			3.39	1.32904	1.13411	1.42996	0.48238	3.39	1.4491	0.2408	1.42986	0.2902	3.39	0.74997	0.33508	0.07234	0.08091
174	-229.818	-13.3929	-38.6415	-16.4873			3.41	1.47612	1.20341	1.479	0.52236	3.41	1.49236	0.22813	1.4788	0.29768	3.41	0.76179	0.35968	0.06291	0.08294
175	-233.989	-13.8371	-43.9987	-15.3208			3.43	1.46204	1.17211	1.52815	0.56176	3.43	1.6034	0.18233	1.532	0.30373	3.43	0.77074	0.38487	0.06501	0.08506
176	-202.278	-14.1903	-46.9735	-15.3872			3.45	1.5093	1.11456	1.57948	0.59967	3.45	1.47653	0.21874	1.58156	0.31107	3.45	0.87246	0.41371	0.06146	0.0871
177	-187.64	-14.1231	-48.9442	-16.4571			3.47	1.63692	1.29504	1.6358	0.64422	3.47	1.55747	0.19855	1.63445	0.31782	3.47	0.86243	0.44256	0.08147	0.08982
178	-189.105	-14.0071	-42.9834	-15.9584			3.49	1.58239	1.24441	1.69087	0.68753	3.49	1.69999	0.22048	1.69284	0.32539	3.49	0.77149	0.46866	0.07371	0.09232
179	-202.886	-13.8481	-52.3764	-15.5304			3.51	1.69133	1.14054	1.75041	0.72768	3.51	1.52516	0.20468	1.74584	0.3325	3.51	0.97405	0.50199	0.06612	0.09458
180	-208.991	-15.9757	-54.014	-15.0414			3.53	1.68681	1.29341	1.81047	0.77373	3.53	1.62916	0.22077	1.80309	0.34026	3.53	0.85497	0.53159	0.07338	0.09712
181	-213.175	-14.8571	-50.3922	-15.3605			3.55	1.81213	1.27888	1.87572	0.81978	3.55	1.6664	0.18061	1.86232	0.34668	3.55	0.87386	0.56218	0.07256	0.09966
182	-198.533	-15.2733	-44.087	-16.0245			3.57	1.64066	1.24405	1.93547	0.86508	3.57	1.52347	0.1863	1.91707	0.35337	3.57	0.81009	0.59085	0.07957	0.10247
183	-212.582	-14.4131	-47.6211	-14.9071			3.59	1.63936	1.32503	1.99584	0.91388	3.59	1.49225	0.17915	1.97131	0.35989	3.59	0.89862	0.62302	0.06192	0.10469
184	-220.676	-14.6854	-45.1795	-14.6135			3.61	1.73566	1.20101	2.06047	0.9586	3.61	1.61147	0.20984	2.03054	0.3676	3.61	0.90017	0.65561	0.05741	0.10677
185	-215.11	-14.0717	-48.5533	-15.43			3.63	1.56479	1.25184	2.11938	1.00573	3.63	1.66366	0.17895	2.09237	0.37425	3.63	0.85394	0.68686	0.05678	0.10885
186	-190.244	-14.0555	-44.7313	-15.5088			3.65	1.65688	1.31022	2.18245	1.05561	3.65	1.63718	0.19789	2.15388	0.38168	3.65	0.89627	0.72003	0.07862	0.11176
187	-185.179	-13.0702	-49.8239	-15.7082			3.67	1.80087	1.3003	2.25176	1.10565	3.67	1.51544	0.18723	2.21144	0.3888	3.67	0.81765	0.75062	0.07283	0.11448
188	-191.122	-15.0948	-43.7971	-15.2884			3.69	1.69326	1.28196	2.31763	1.15552	3.69	1.57753	0.1864	2.27202	0.39595	3.69	0.93629	0.78603	0.08059	0.11753
189	-212.003	-13.4565	-51.6621	-16.7555			3.71	1.80716	1.32525	2.38871	1.20764	3.71	1.71849	0.22485	2.33873	0.40468	3.71	0.88274	0.81978	0.07972	0.12058
190	-220.227	-15.3093	-47.5373	-15.422			3.73	1.76692	1.31735	2.45895	1.26001	3.73	1.5836	0.21185	2.40086	0.41299	3.73	0.85178	0.8527	0.08126	0.12372
191	-213.851	-14.6352	-50.2034	-15.8995			3.75	1.60848	1.27437	2.52358	1.31122	3.75	1.58247	0.23172	2.46362	0.42218	3.75	0.90657	0.88811	0.07567	0.12667
192	-227.622	-15.6768	-49.261	-15.7083			3.77	1.58378	1.30182	2.5879	1.36409	3.77	1.57091	0.21429	2.52659	0.43077	3.77	0.9075	0.92394	0.08422	0.13
193	-226.528	-14.0571	-49.247	-16.1183			3.79	1.71142	1.41167	2.65814	1.42202	3.79	1.45177	0.24168	2.5854	0.44056	3.79	0.8917	0.95952	0.06366	0.13254
194	-209.445	-15.5117	-47.8264	-16.0537			3.81	1.46302	1.29467	2.71882	1.47572	3.81	1.50256	0.19741	2.64692	0.44865	3.81	0.86174	0.99426	0.09163	0.13623
195	-203.762	-14.0769	-43.4128	-15.2218			3.83	1.42795	1.39423	2.77867	1.53416	3.83	1.42914	0.19982	2.70604	0.45691	3.83	0.88949	1.0305	0.0748	0.13928
196	-197.675	-13.0422	-45.2937	-15.4147			3.85	1.5211	1.4053	2.84309	1.59368	3.85	1.46156	0.22537	2.76714	0.46633	3.85	0.9146	1.06816	0.09534	0.14321
197	-189.74	-13.7844	-53.5573	-17.2447			3.87	1.36702	1.31894	2.90159	1.65012	3.87	1.41943	0.21211	2.82709	0.47529	3.87	0.90916	1.10598	0.0877	0.14685
198	-212.804	-13.9756	-49.6142	-17.2865			3.89	1.46354	1.38039	2.96487	1.7098	3.89	1.30748	0.21751	2.88289	0.48457	3.89	0.93148	1.14513	0.09998	0.15106
199	-226.619	-12.8522	-51.5846	-16.3583			3.91	1.26783	1.37011	3.02025	1.76965	3.91	1.28209	0.20993	2.93817	0.49363	3.91	0.91806	1.18412	0.07721	0.15434
200	-230.544	-14.9173	-49.4757	-15.5858			3.93	1.33737	1.45415	3.07927	1.83383	3.93	1.30009	0.24597	2.99479	0.50434	3.93	0.85836	1.22094	0.08935	0.15817
201	-200.883	-12.9038	-50.6123	-16.2625			3.95	1.2586	1.30521	3.13538	1.89201	3.95	1.16652	0.2162	3.04612	0.51385	3.95	0.97628	1.26326	0.09697	0.16237
202	-198.044	-14.1438	-54.5034	-16.1865			3.97	1.2621	1.46745	3.19222	1.9581	3.97	1.23194	0.25351	3.10088	0.52512	3.97	0.9209	1.30357	0.10654	0.16704
203	-185.158	-14.4803	-48.9489	-15.7512			3.99	1.27461	1.41257	3.2502	2.02236	3.99	1.20111	0.2448	3.15481	0.53611	3.99	0.90605	1.34364	0.09921	0.17142
204	-196.664	-13.1677	-49.9845	-15.6153			4.01	1.18956	1.45461	3.30485	2.08919	4.01	1.19145	0.2169	3.20884	0.54595	4.01	0.89704	1.3837	0.09926	0.17586
205	-206.788	-13.3298	-56.7582	-16.7153			4.03	1.18002	1.33631	3.35961	2.1512	4.03	1.30896	0.245	3.2688	0.55717	4.03	0.88816	1.42377	0.13513	0.18195
206	-219.015	-14.4373	-52.8127	-16.3798			4.05	1.2216	1.33556	3.41686	2.21379	4.05	1.31628	0.26655	3.32969	0.5695	4.05	0.96516	1.46774	0.11352	0.18712
207	-230.559	-12.7689	-52.1258	-17.2577			4.07	1.20084	1.30666	3.4737	2.27564	4.07	1.36788	0.2847	3.39359	0.5828	4.07	0.96473	1.51213	0.1084	0.19211
208	-236.789	-12.0718	-50.8924	-16.7594			4.09	1.14348	1.31478	3.52836	2.33848	4.09	1.23119	0.25745	3.45167	0.59495	4.09	0.93385	1.55552	0.12821	0.19807
209	-221.418	-14.0037	-48.3171	-18.2946			4.11	1.11085	1.36229	3.58197	2.40423	4.11	1.19307	0.26367	3.50851	0.60751	4.11	0.9177	1.59858	0.15059	0.20513
210	-227.932	-13.9096	-53.1952	-17.8189			4.13	1.2323	1.42759	3.64203	2.47381	4.13	1.25498	0.27072	3.56888	0.62053	4.13	0.98252	1.64513	0.11404	0.21054
211	-211.019	-13.5313	-46.3025	-17.1793			4.15	1.18878	1.42062	3.70053	2.54372	4.15	1.28784	0.2995	3.63143	0.63508	4.15	0.86708	1.68661	0.13322	0.21691
212	-223.673	-12.9544	-51.8453	-15.6143			4.17	1.21923	1.37356	3.76111	2.61196	4.17	1.27551	0.2891	3.69398	0.64925	4.17	0.90697	1.73042	0.13864	0.22361
213	-228.363	-14.8682	-50.1477	-17.1275			4.19	1.20761	1.36711	3.82168	2.68054	4.19	1.2172	0.28168	3.75425	0.6632	4.19	1.00572	1.77946	0.143	0.23058
214	-215.723	-15.4217	-47.4199	-17.356			4.21	1.16334	1.38534	3.8806	2.7507	4.21	1.17864	0.29749	3.81316	0.67807	4.21	0.93371	1.82543	0.14352	0.23765
215	-210.208	-14.295	-49.1551	-16.4751			4.23	1.12391	1.32187	3.93806	2.81828	4.23	1.21694	0.26814	3.87457	0.6916	4.23	0.99682	1.87497	0.16725	0.24596
216	-198.742	-14.1017	-44.9176	-16.1563			4.25	1.12947	1.42864	3.99635	2.89201	4.25	1.22795	0.30461	3.93712	0.70712	4.25	0.9593	1.9231	0.1528	0.25362
217	-226.137	-13.3696	-54.4601	-15.8661			4.27	1.19669	1.42327	4.0587	2.96616	4.27	1.27709	0.30715	4.00279	0.72291	4.27	0.97988	1.97273	0.14954	0.2612
218	-250.853	-13.1007	-49.0056	-17.1436			4.29	1.17766	1.47168	4.12062	3.04355	4.29	1.20315	0.37547	4.06524	0.7424	4.29	1.00003	2.02385	0.14002	0.26836
219	-213.516	-13.236	-53.3573	-17.0304			4.31	1.19808	1.40011	4.18421	3.11786	4.31	1.40027	0.3288	4.1386	0.75963	4.31	1.01171	2.07605	0.18348	0.27782
220	-217.803	-14.6591	-62.3464	-17.8282			4.33	1.11139	1.41048	4.24375	3.19343	4.33	1.28125	0.36158	4.20635	0.77875	4.33	0.93695	2.12485	0.15164	0.28572
221	-214.127	-14.5994	-55.8985	-16.0419			4.35	1.14924	1.51285	4.30589	3.27522	4.35	1.21887	0.33403	4.27139	0.79657	4.35	0.99794	2.1773	0.18802	0.2956
222	-218.321	-15.4296	-56.3732	-16.8759			4.37	1.15398	1.52797	4.36886	3.3586	4.37	1.19809	0.34127	4.33592	0.81495	4.37	0.99823	2.23025	0.17586	0.30493
223	-212.023	-14.2375	-51.2393	-16.5017			4.39	1.11518	1.57598	4.43027	3.44538	4.39	1.2847	0.36196	4.40574	0.83462	4.39	0.99226	2.28337	0.18375	0.31477
224	-215.305	-13.286	-56.7854	-16.4489			4.41	1.30704	1.47196	4.5029	3.52717	4.41	1.22192	0.37552	4.47276	0.85522	4.41	1.01559	2.33823	0.18636	0.32484
225	-201.524	-14.3643	-57.2425	-16.5325			4.43	1.2267	1.52985	4.57168	3.61296	4.43	1.16961	0.37715	4.5375	0.87609	4.43	1.04152	2.39501	0.18807	0.33509
226	-225.264	-13.186	-47.7431	-15.1166			4.45	1.16795	1.55286	4.63777	3.70082	4.45	1.32285	0.41842	4.61138	0.89946	4.45	1.02311	2.45128	0.17799	0.34488
227	-206.578	-13.4855	-47.7845	-17.3884			4.47	1.24306	1.49677	4.70874	3.78628	4.47	1.19856	0.39501	4.67891	0.92172	4.47	1.02146	2.50797	0.18722	0.35527
228	-224.501	-13.8896	-55.162	-17.1046			4.49	1.28072	1.54841	4.78251	3.87547	4.49	1.29573	0.41831	4.75258	0.9455	4.49	1.11778	2.57057	0.20535	0.36677
229	-224.689	-14.2462	-50.4937	-15.861			4.51	1.2962	1.4918	4.85784	3.96217	4.51	1.24623	0.40011	4.82407	0.96846	4.51	1.08729	2.632	0.19699	0.3779
230	-213.224	-15.2924	-46.7167	-16.063			4.53	1.28301	1.40351	4.93307	4.04446	4.53	1.28552	0.43808	4.89847	0.99381	4.53	1.01062	2.6896	0.20255	0.38944
231	-221.752	-13.7533	-45.7029	-16.2776			4.55	1.29986	1.53594	5.00996	4.13532	4.55	1.30627	0.41367	4.97474	1.01796	4.55	1.08849	2.7522	0.20077	0.40099
232	-206.691	-12.3306	-45.2029	-17.8545			4.57	1.23105	1.47238	5.08342	4.22318	4.57	1.2684	0.39908	5.04945	1.04147	4.57	1.04173	2.81263	0.21812	0.41364
233	-215.348	-13.8527	-44.8863	-16.977			4.59	1.24623	1.57557	5.15844	4.31803	4.59	1.35181	0.47256	5.12977	1.06955	4.59	1.04545	2.87381	0.2399	0.42768
234	-221.849	-12.6044	-58.1813	-16.1749			4.61	1.30389	1.60984	5.23762	4.41578	4.61	1.37825	0.43303	5.21237	1.0955	4.61	1.04626	2.93557	0.22139	0.44075
235	-196.314	-14.3768	-53.3179	-17.5972			4.63	1.24006	1.5064	5.31358	4.50805	4.63	1.26324	0.45221	5.28874	1.12284	4.63	1.08331	3.00008	0.22181	0.45396
236	-204.106	-14.093	-50.991	-17.5326			4.65	1.31351	1.51903	5.39473	4.6019	4.65	1.30693	0.43621	5.36844	1.14944	4.65	1.05325	3.06334	0.21222	0.4667
237	-205.117	-12.7081	-50.8927	-18.2808			4.67	1.37065	1.56474	5.48014	4.69941	4.67	1.32954	0.47978	5.45021	1.17895	4.67	1.08953	3.12934	0.22946	0.4806
238	-191.667	-12.1051	-53.284	-16.7205			4.69	1.33914	1.58978	5.5643	4.79932	4.69	1.3601	0.45337	5.53459	1.20707	4.69	1.08842	3.19584	0.25019	0.49589
239	-192.404	-13.1187	-44.272	-16.6644			4.71	1.32452	1.54483	5.64826	4.89725	4.71	1.41335	0.43993	5.62301	1.2346	4.71	1.13586	3.26583	0.22783	0.50993
240	-204.89	-12.8735	-46.0099	-17.3906			4.73	1.34747	1.5331	5.7344	4.99525	4.73	1.46894	0.47794	5.7157	1.26475	4.73	1.15035	3.33732	0.23854	0.52475
241	-206.105	-13.4142	-50.7134	-17.0186			4.75	1.36677	1.52408	5.82251	5.09351	4.75	1.4272	0.4565	5.80651	1.2938	4.75	1.07701	3.40481	0.23359	0.53939
242	-190.427	-11.7507	-46.9678	-18.3818			4.77	1.37611	1.51389	5.91198	5.19193	4.77	1.35696	0.44764	5.89358	1.32252	4.77	1.09036	3.47373	0.25502	0.55551
243	-222.172	-12.3324	-38.0725	-16.7293			4.79	1.37099	1.61539	6.00185	5.29783	4.79	1.36974	0.47317	5.98222	1.35314	4.79	1.11127	3.54455	0.23405	0.57042
244	-230.727	-14.7135	-50.1354	-16.99			4.81	1.24958	1.57306	6.08446	5.40182	4.81	1.23098	0.46146	6.06254	1.38325	4.81	1.08394	3.61421	0.26013	0.58714
245	-210.34	-16.8745	-48.8062	-17.4019			4.83	1.35461	1.52389	6.17476	5.5034	4.83	1.23186	0.49204	6.14358	1.41562	4.83	1.11603	3.68653	0.2815	0.60538
246	-208.556	-20.3161	-44.0449	-15.6788			4.85	1.11156	1.60164	6.24946	5.61104	4.85	1.29847	0.48034	6.22972	1.44749	4.85	1.10939	3.75901	0.24173	0.62118
247	-212.636	-12.474	-50.1338	-17.8236			4.87	1.30025	1.51	6.33758	5.71337	4.87	1.31268	0.50194	6.31752	1.48106	4.87	1.05866	3.82875	0.24605	0.63739
248	-245.382	-15.8036	-52.5743	-17.5359			4.89	1.15884	1.55243	6.41675	5.81944	4.89	1.32046	0.44991	6.40657	1.5114	4.89	1.09132	3.90124	0.27881	0.65591
249	-208.959	-24.564	-50.0777	-17.4498			4.91	1.1449	1.5024	6.49562	5.92293	4.91	1.25776	0.48497	6.49209	1.54438	4.91	1.07127	3.97298	0.27378	0.67424
250	-212.483	-22.6821	-44.9955	-18.7232			4.93	1.13712	1.61113	6.57459	6.03482	4.93	1.15511	0.46622	6.57126	1.57633	4.93	1.11308	4.04812	0.25378	0.69137
251	-198.792	-26.0882	-53.5723	-15.8253			4.95	1.11905	1.55183	6.65293	6.14346	4.95	1.20444	0.47516	6.65449	1.60917	4.95	1.05403	4.11986	0.29923	0.71174
252	-205.846	-24.3547	-53.5202	-17.4633			4.97	1.10712	1.58412	6.73107	6.25527	4.97	1.08289	0.49123	6.72993	1.64339	4.97	1.17399	4.20041	0.23221	0.72767
253	-194.673	-17.4238	-50.2031	-17.2059			4.99	1.0486	1.6766	6.80568	6.37455	4.99	1.21332	0.45573	6.81513	1.67539	4.99	1.13575	4.27896	0.25039	0.74499
254	-195.809	-24.0081	-51.2186	-17.618			5.01	1.05039	1.64122	6.88101	6.49226	5.01	1.08328	0.44166	6.89182	1.70666	5.01	1.14578	4.35884	0.2464	0.76217
255	-186.599	-24.5293	-55.1894	-16.2173			5.03	1.02481	1.5684	6.9551	6.60564	5.03	1.16497	0.47893	6.97494	1.74083	5.03	1.1012	4.43623	0.27402	0.78142
256	-213.636	-22.4836	-50.6069	-18.0759			5.05	0.99959	1.47615	7.02793	6.7132	5.05	1.0922	0.45845	7.0535	1.7738	5.05	1.15234	4.51786	0.25751	0.79967
257	-197.774	-22.0911	-58.0898	-16.837			5.07	1.00728	1.56186	7.10192	6.82792	5.07	1.1051	0.46504	7.13361	1.80751	5.07	1.20264	4.60373	0.26971	0.81892
258	-218.354	-22.4244	-57.0488	-18.4282			5.09	1.01482	1.52715	7.17704	6.94097	5.09	1.10354	0.49109	7.21424	1.8434	5.09	1.17704	4.68844	0.24578	0.83661
259	-206.253	-23.9993	-55.4749	-17.3239			5.11	0.94005	1.60323	7.24718	7.06059	5.11	1.08786	0.4766	7.29435	1.87849	5.11	1.13117	4.77048	0.25405	0.85504
260	-213.745	-22.5736	-53.498	-16.7312			5.13	0.96175	1.55538	7.3195	7.17754	5.13	1.113	0.50151	7.37696	1.91572	5.13	1.08939	4.85012	0.24512	0.87295
261	-215.918	-18.0396	-51.9782	-16.5421			5.15	1.07907	1.61133	7.40127	7.29965	5.15	1.0113	0.49083	7.4526	1.95243	5.15	1.13172	4.93349	0.26391	0.8924
262	-215.979	-21.527	-59.1057	-17.6348			5.17	0.9891	1.57059	7.47681	7.4196	5.17	1.04622	0.4656	7.53147	1.98753	5.17	1.06588	5.01263	0.25254	0.91115
263	-214.953	-26.8238	-48.262	-20.8442			5.19	0.99364	1.57039	7.55329	7.54047	5.19	1.08194	0.48633	7.61366	2.02447	5.19	1.12656	5.09692	0.25924	0.93054
264	-227.47	-29.2273	-53.575	-14.7855			5.21	1.03024	1.53049	7.63319	7.65917	5.21	1.06686	0.51096	7.69533	2.06359	5.21	1.13888	5.18278	0.24561	0.94906
265	-222.026	-26.1721	-44.4771	-16.9813			5.23	0.99446	1.58475	7.71091	7.78303	5.23	1.09374	0.48551	7.7797	2.10104	5.23	1.18489	5.27281	0.26683	0.96933
266	-204.353	-28.9577	-49.8546	-18.4268			5.25	1.01592	1.62336	7.79092	7.91088	5.25	1.01324	0.50855	7.85846	2.14057	5.25	1.10748	5.3576	0.26601	0.9897
267	-217.979	-29.9899	-49.8257	-17.8145			5.27	1.03048	1.63097	7.8727	8.0403	5.27	1.05067	0.49467	7.94076	2.17932	5.27	1.1174	5.4438	0.24484	1.00859
268	-209.381	-28.251	-54.2221	-16.1219			5.29	0.93174	1.60099	7.9472	8.16831	5.29	1.05722	0.48158	8.02419	2.21732	5.29	1.1325	5.53183	0.27804	1.0302
269	-198.599	-28.2831	-49.5731	-19.3438			5.31	1.03952	1.58173	8.03095	8.29575	5.31	1.10807	0.46402	8.11231	2.25422	5.31	1.13566	5.62077	0.26121	1.05066
270	-203.64	-24.8301	-47.034	-18.0134			5.33	1.03558	1.55759	8.11501	8.42218	5.33	1.07254	0.47322	8.19824	2.29214	5.33	1.15981	5.71229	0.27564	1.07241
271	-216.382	-24.94	-41.4358	-20.5571			5.35	1.06088	1.62525	8.20177	8.5551	5.35	1.07612	0.45997	8.2851	2.32927	5.35	1.17415	5.80564	0.25906	1.09301
272	-200.956	-28.2705	-43.9958	-18.608			5.37	0.99877	1.61014	8.28406	8.68777	5.37	1.08728	0.47188	8.37353	2.36764	5.37	1.09797	5.89359	0.25483	1.11342
273	-206.283	-32.6901	-44.3484	-18.8086			5.39	1.00764	1.57418	8.36771	8.81844	5.39	1.07289	0.51178	8.46143	2.40957	5.39	1.11559	5.98361	0.29586	1.13729
274	-209.772	-28.7083	-47.014	-19.6708			5.41	1.01884	1.61425	8.45291	8.95343	5.41	1.10022	0.47724	8.55225	2.44897	5.41	1.17791	6.07937	0.25789	1.15826
275	-213.174	-30.2838	-45.2546	-18.4166			5.43	0.95215	1.61224	8.53313	9.08926	5.43	1.09463	0.46873	8.64327	2.48794	5.43	1.11951	6.17106	0.27461	1.18075
276	-203.809	-30.9055	-43.9826	-17.979			5.45	1.0419	1.62884	8.62155	9.2275	5.45	1.04443	0.47742	8.73076	2.52793	5.45	1.08713	6.26075	0.27987	1.20384
277	-197.403	-27.6222	-52.5481	-17.867			5.47	0.98325	1.58292	8.70561	9.36283	5.47	1.11931	0.49857	8.82521	2.57001	5.47	1.0842	6.35086	0.27116	1.22638
278	-203.027	-32.5406	-49.7445	-18.1644			5.49	1.04849	1.65152	8.79591	9.50505	5.49	1.1454	0.47212	8.92257	2.61014	5.49	1.08028	6.4413	0.26864	1.24887
279	-203.255	-31.2388	-51.1547	-18.8849			5.51	1.01454	1.58014	8.88392	9.64213	5.51	1.1735	0.48434	9.02305	2.65161	5.51	1.18384	6.54114	0.27326	1.27191
280	-204.771	-34.0585	-52.6728	-17.7569			5.53	1.05835	1.53068	8.97639	9.77588	5.53	1.07347	0.47442	9.11563	2.69252	5.53	1.10483	6.63498	0.25498	1.29357
281	-203.134	-31.3049	-53.3647	-17.8376			5.55	1.04483	1.49605	9.06835	9.90755	5.55	1.05139	0.46941	9.20696	2.7333	5.55	1.15323	6.73365	0.2634	1.31611
282	-195.14	-33.1531	-45.3669	-25.299			5.57	1.09712	1.54441	9.16561	10.0445	5.57	1.07236	0.47185	9.30079	2.77459	5.57	1.05044	6.82418	0.27491	1.3398
283	-188.077	-36.4826	-48.9932	-27.62			5.59	1.03808	1.54268	9.25829	10.1822	5.59	1.10714	0.45538	9.39836	2.81472	5.59	1.11285	6.92077	0.28093	1.36418
284	-186.775	-31.261	-48.8566	-27.0729			5.61	1.04224	1.56036	9.35202	10.3225	5.61	1.14375	0.47243	9.49988	2.85665	5.61	1.11729	7.01844	0.26942	1.38773
285	-199.828	-35.7115	-56.574	-23.5682			5.63	1.04288	1.55664	9.44647	10.4635	5.63	1.10541	0.45927	9.59869	2.8977	5.63	1.04988	7.11088	0.26069	1.41068
286	-218.101	-30.4129	-45.1561	-25.4547			5.65	1.05716	1.60214	9.54289	10.6096	5.65	1.09183	0.46833	9.69699	2.93987	5.65	1.1109	7.20938	0.25364	1.43317
287	-208.111	-29.3615	-45.6612	-22.9249			5.67	1.01691	1.54561	9.63631	10.7516	5.67	1.17239	0.46758	9.80328	2.98226	5.67	1.09842	7.30747	0.26581	1.45691
288	-196.083	-34.1413	-44.508	-27.5655			5.69	1.0401	1.55723	9.73252	10.8957	5.69	1.04581	0.47644	9.89877	3.02576	5.69	1.04727	7.40165	0.26498	1.48074
289	-208.218	-29.4361	-44.409	-26.3883			5.71	1.05402	1.46782	9.83072	11.0324	5.71	1.14811	0.48315	10.0043	3.07019	5.71	1.06932	7.49849	0.26006	1.50429
290	-195.45	-31.2196	-47.3485	-27.0804			5.73	1.06439	1.50987	9.93057	11.174	5.73	1.04136	0.45385	10.1008	3.11221	5.73	1.04819	7.59409	0.25977	1.52798
291	-191.477	-28.8629	-46.5391	-27.6767			5.75	1.0889	1.53282	10.0334	11.3188	5.75	1.16005	0.47744	10.2089	3.15673	5.75	1.06173	7.69159	0.25797	1.55167
292	-201.568	-34.5657	-50.4217	-25.9805			5.77	1.07481	1.49774	10.1357	11.4613	5.77	1.10776	0.50021	10.313	3.2037	5.77	1.10832	7.79409	0.26916	1.57657
293	-197.897	-30.0793	-49.0229	-28.99			5.79	1.08584	1.50564	10.2397	11.6055	5.79	1.10012	0.45914	10.417	3.24711	5.79	1.09443	7.896	0.25441	1.60026
294	-199.079	-32.1069	-43.6877	-28.8936			5.81	1.08915	1.47374	10.3447	11.7477	5.81	1.13403	0.4458	10.5249	3.28955	5.81	1.05499	7.99492	0.24675	1.62339
295	-200.193	-31.6238	-47.4472	-27.7022			5.83	1.07527	1.52613	10.4492	11.8959	5.83	1.14252	0.44564	10.6344	3.33227	5.83	1.03015	8.09217	0.24653	1.64667
296	-218.191	-36.3985	-48.4551	-28.0035			5.85	1.12212	1.50892	10.5589	12.0435	5.85	1.08735	0.48088	10.7394	3.37868	5.85	1.09745	8.1965	0.25457	1.67087
297	-214.129	-34.9297	-39.8518	-29.7464			5.87	1.14932	1.46403	10.6721	12.1876	5.87	1.12166	0.44672	10.8484	3.42209	5.87	1.0674	8.29866	0.25428	1.6952
298	-207.401	-31.6014	-37.8306	-28.3101			5.89	1.08597	1.41889	10.7797	12.3282	5.89	1.09069	0.43094	10.9551	3.46425	5.89	1.03515	8.39841	0.25783	1.72005
299	-220.364	-34.2338	-34.4723	-29.9703			5.91	1.13589	1.46344	10.8931	12.4743	5.91	1.10547	0.47351	11.064	3.51089	5.91	1.04015	8.49932	0.2518	1.74448
300	-210.456	-27.018	-36.1031	-31.7008			5.93	1.11997	1.38906	11.0056	12.6139	5.93	1.13365	0.44005	11.1764	3.55453	5.93	1.04847	8.60173	0.26287	1.77016
301	-206.617	-30.3241	-34.5992	-30.6535			5.95	1.07856	1.47095	11.1147	12.7627	5.95	1.17808	0.46994	11.294	3.60145	5.95	1.04143	8.70414	0.2658	1.79629
302	-200.929	-32.525	-36.1731	-21.4701			5.97	1.08053	1.38928	11.2247	12.9041	5.97	1.11334	0.46587	11.4059	3.64828	5.97	0.97569	8.80073	0.23417	1.81948
303	-200.006	-29.1606	-38.1518	-30.7609			5.99	1.14022	1.44975	11.3416	13.0528	5.99	1.11722	0.45181	11.519	3.694	5.99	1.00672	8.90107	0.25578	1.84497
304	-208.63	-30.3227	-36.807	-28.3703			6.01	1.08029	1.41273	11.4531	13.1986	6.01	1.12203	0.45063	11.6333	3.7399	6.01	0.98677	9.00007	0.25592	1.87064
305	-194.355	-30.019	-46.3348	-29.0218			6.03	1.07113	1.42658	11.5644	13.3468	6.03	1.05077	0.45575	11.741	3.78664	6.03	1.00246	9.10132	0.27252	1.89817
306	-184.893	-30.0802	-50.1721	-30.7794			6.05	1.15149	1.37821	11.6848	13.4909	6.05	1.13845	0.45006	11.8586	3.8331	6.05	1.06288	9.20938	0.25437	1.92403
307	-169.874	-32.1025	-52.4054	-26.7464			6.07	1.18833	1.42758	11.8099	13.6412	6.07	1.19396	0.44976	11.9826	3.87983	6.07	0.98929	9.31063	0.24953	1.94957
308	-184.035	-33.6278	-46.385	-28.5335			6.09	1.07562	1.29585	11.9239	13.7785	6.09	1.14043	0.44505	12.1019	3.92638	6.09	1.00459	9.41412	0.22369	1.97261
309	-189.378	-30.3948	-40.578	-29.0419			6.11	1.07249	1.34504	12.0383	13.922	6.11	1.09646	0.45047	12.2173	3.97381	6.11	0.95153	9.51279	0.25607	1.99917
310	-202.861	-32.3048	-44.1642	-30.11			6.13	1.16131	1.36261	12.163	14.0683	6.13	1.12069	0.45277	12.3361	4.02179	6.13	1.00187	9.61736	0.25308	2.02558
311	-190.721	-29.8121	-53.0161	-24.9321			6.15	1.16435	1.39914	12.2888	14.2195	6.15	1.20596	0.42515	12.4648	4.06714	6.15	0.96214	9.71844	0.24528	2.05135
312	-190.642	-28.0935	-50.7653	-27.9329			6.17	1.13962	1.32895	12.4128	14.3641	6.17	1.13234	0.4624	12.5863	4.11679	6.17	0.95984	9.81994	0.22186	2.07481
313	-198.061	-30.7129	-47.9841	-31.5479			6.19	1.11233	1.37884	12.5346	14.515	6.19	1.17408	0.45899	12.7132	4.16638	6.19	0.97083	9.92326	0.24603	2.10099
314	-196.511	-28.8602	-50.6381	-27.5718			6.21	1.08632	1.2983	12.6543	14.6581	6.21	1.14933	0.45052	12.8382	4.21538	6.21	0.977	10.0279	0.25177	2.12796
315	-200.909	-31.2474	-53.044	-33.6938			6.23	1.10653	1.27349	12.777	14.7993	6.23	1.15335	0.4316	12.9644	4.26262	6.23	0.97614	10.1332	0.24373	2.15424
316	-195.114	-28.8246	-50.8877	-36.1729			6.25	1.15066	1.3793	12.9054	14.9533	6.25	1.06581	0.43387	13.0819	4.31042	6.25	0.98062	10.2395	0.24899	2.18126
317	-208.655	-28.3796	-41.6471	-35.2323			6.27	1.06193	1.31797	13.0247	15.1013	6.27	1.06652	0.46526	13.2001	4.36201	6.27	0.98732	10.3474	0.26855	2.21058
318	-194.8	-33.0071	-44.6688	-30.0857			6.29	1.12045	1.27431	13.1514	15.2454	6.29	1.16405	0.43582	13.33	4.41063	6.29	0.96138	10.453	0.25087	2.23815
319	-191.393	-28.4368	-54.1667	-30.007			6.31	1.10605	1.25529	13.2772	15.3882	6.31	1.13725	0.4417	13.4577	4.46023	6.31	0.92524	10.5554	0.24928	2.26572
320	-190.379	-22.8206	-52.9142	-28.9261			6.33	1.13265	1.27641	13.4069	15.5343	6.33	1.15398	0.44422	13.5881	4.51043	6.33	0.94853	10.6609	0.23443	2.29181
321	-189.383	-24.5565	-54.7782	-29.3272			6.35	1.10298	1.37877	13.534	15.6932	6.35	1.15586	0.47392	13.7195	4.56432	6.35	0.97447	10.7701	0.25687	2.32058
322	-204.502	-21.6201	-56.0108	-30.3427			6.37	1.07904	1.23964	13.6591	15.8369	6.37	1.12046	0.46489	13.8477	4.61752	6.37	0.91379	10.873	0.24871	2.34862
323	-206.596	-20.175	-42.1781	-28.112			6.39	1.11326	1.28818	13.7889	15.9872	6.39	1.10534	0.4267	13.975	4.66666	6.39	0.91907	10.9773	0.25978	2.37808
324	-203.839	-16.8083	-51.9812	-29.0941			6.41	1.08243	1.31909	13.916	16.142	6.41	1.09218	0.43081	14.1016	4.71658	6.41	0.92573	11.0829	0.24804	2.40639
325	-188.847	-26.3292	-41.9051	-26			6.43	1.15486	1.30175	14.0525	16.2958	6.43	1.08896	0.43408	14.2286	4.7672	6.43	0.89899	11.1862	0.25856	2.43608
326	-205.313	-26.4857	-48.0619	-26.9934			6.45	1.10488	1.26642	14.1838	16.4464	6.45	1.0955	0.4184	14.3571	4.81629	6.45	0.97183	11.2985	0.27455	2.46781
327	-206.686	-27.4414	-38.1529	-26.9117			6.47	1.1302	1.25721	14.319	16.5967	6.47	1.0905	0.45533	14.4858	4.87004	6.47	0.9165	11.4051	0.26134	2.4982
328	-184.015	-29.3382	-38.2592	-27.3718			6.49	1.12757	1.25776	14.4547	16.7481	6.49	1.11703	0.42764	14.6185	4.92084	6.49	0.97267	11.5189	0.28302	2.53131
329	-207.867	-32.1087	-43.3139	-25.1729			6.51	1.12408	1.26172	14.5908	16.9009	6.51	1.16494	0.44009	14.7578	4.97344	6.51	0.93775	11.6292	0.26873	2.56294
330	-216.41	-35.0849	-42.9743	-29.1607			6.53	1.13938	1.25536	14.7296	17.0538	6.53	1.12498	0.45813	14.8931	5.02853	6.53	0.91588	11.7377	0.24837	2.59236
331	-189.849	-31.3934	-42.1979	-28.8227			6.55	1.15956	1.26195	14.8718	17.2085	6.55	1.12242	0.45038	15.0289	5.08303	6.55	0.93261	11.8489	0.26429	2.62385
332	-193.849	-29.4299	-45.5644	-30.1746			6.57	1.13819	1.26169	15.0121	17.3641	6.57	1.13523	0.47002	15.1671	5.14024	6.57	0.91308	11.9583	0.25999	2.65503
333	-182.482	-29.2755	-42.6638	-25.5452			6.59	1.11454	1.23998	15.1504	17.518	6.59	1.13089	0.44267	15.3056	5.19446	6.59	0.92202	12.0696	0.26301	2.68675
334	-191.264	-29.6846	-45.8448	-28.6693			6.61	1.15358	1.28842	15.2944	17.6789	6.61	1.10129	0.46398	15.4413	5.25163	6.61	0.89316	12.178	0.27626	2.72028
335	-187.781	-27.0181	-45.0418	-26.0768			6.63	1.14332	1.26411	15.4381	17.8376	6.63	1.09466	0.48018	15.577	5.31116	6.63	0.90888	12.2889	0.26779	2.75298
336	-193.043	-23.0872	-47.971	-23.267			6.65	1.11672	1.24073	15.5792	17.9944	6.65	1.11141	0.45101	15.7156	5.36741	6.65	0.95147	12.4058	0.26806	2.7859
337	-203.223	-27.6988	-50.6147	-27.0538			6.67	1.13292	1.23853	15.7232	18.1518	6.67	1.14119	0.45898	15.8588	5.425	6.67	0.91079	12.5183	0.27318	2.81966
338	-202.596	-29.7384	-45.9226	-28.5334			6.69	1.15622	1.24024	15.871	18.3104	6.69	1.10392	0.46905	15.9981	5.4842	6.69	0.94347	12.6356	0.27675	2.85407
339	-196.083	-35.574	-40.1004	-30.1564			6.71	1.13803	1.23544	16.0174	18.4694	6.71	1.12272	0.46516	16.1407	5.54326	6.71	0.95048	12.7545	0.26698	2.88745
340	-213.849	-32.3469	-45.4007	-33.083			6.73	1.12566	1.30005	16.1631	18.6376	6.73	1.14941	0.44866	16.2875	5.60057	6.73	0.91577	12.8697	0.25915	2.92006
341	-203.99	-29.4956	-41.7151	-23.2963			6.75	1.14773	1.28788	16.3125	18.8053	6.75	1.13533	0.45032	16.4334	5.65844	6.75	0.96552	12.9919	0.26747	2.95391
342	-199.642	-29.5089	-51.8945	-26.3854			6.77	1.18142	1.31075	16.4672	18.9769	6.77	1.11979	0.4766	16.5781	5.72004	6.77	0.9657	13.1149	0.26843	2.98808
343	-188.335	-32.31	-47.3439	-27.2982			6.79	1.09402	1.25067	16.6114	19.1417	6.79	1.14357	0.47309	16.7268	5.78156	6.79	0.91523	13.2321	0.27695	3.02355
344	-190.925	-28.5652	-54.1448	-25.7637			6.81	1.06016	1.2678	16.7518	19.3097	6.81	1.16069	0.4569	16.8786	5.84132	6.81	0.92019	13.3506	0.29182	3.06114
345	-174.286	-31.026	-37.0233	-30.0537			6.83	1.10151	1.29593	16.8987	19.4824	6.83	1.14285	0.48687	17.029	5.90537	6.83	0.92187	13.4701	0.27799	3.09716
346	-178.823	-28.6636	-45.4879	-31.1691			6.85	1.18422	1.2456	17.0574	19.6494	6.85	1.09378	0.45646	17.1737	5.96577	6.85	0.91841	13.5898	0.27531	3.13304
347	-181.204	-28.419	-41.3895	-30.9436			6.87	1.14112	1.29198	17.2113	19.8237	6.87	1.11865	0.47012	17.3226	6.02835	6.87	0.91941	13.7103	0.27688	3.16934
348	-176.934	-30.1538	-38.948	-29.5105			6.89	1.14369	1.24098	17.3665	19.992	6.89	1.14243	0.48947	17.4756	6.09388	6.89	0.94434	13.8348	0.29944	3.20883
349	-171.415	-31.0344	-38.8639	-29.5013			6.91	1.10814	1.27707	17.5176	20.1662	6.91	1.13737	0.46778	17.6287	6.15687	6.91	0.88059	13.9516	0.28204	3.24623
350	-187.639	-24.5252	-39.6363	-24.3469			6.93	1.17975	1.29091	17.6795	20.3434	6.93	1.15076	0.46474	17.7846	6.21981	6.93	0.92038	14.0744	0.29322	3.28535
351	-178.434	-26.4446	-41.1714	-28.1276			6.95	1.17824	1.26241	17.8421	20.5176	6.95	1.11898	0.4719	17.937	6.2841	6.95	0.98758	14.2069	0.29395	3.32479
352	-179.495	-33.3125	-34.1972	-29.4641			6.97	1.13106	1.2426	17.9991	20.6901	6.97	1.13987	0.47425	18.0932	6.34907	6.97	0.90553	14.3291	0.29055	3.36399
353	-185.698	-29.3426	-43.6154	-27.8095			6.99	1.11046	1.25753	18.1542	20.8656	6.99	1.12808	0.47657	18.2486	6.41474	6.99	0.9218	14.4542	0.29808	3.40445
354	-180.713	-24.5287	-39.698	-31.2465			7.01	1.11967	1.28233	18.3114	21.0457	7.01	1.19063	0.49585	18.4136	6.48346	7.01	0.9476	14.5835	0.27709	3.44227
355	-196.857	-27.4344	-38.8173	-31.005			7.03	1.16556	1.26681	18.476	21.2246	7.03	1.15479	0.50794	18.5746	6.55425	7.03	0.94404	14.7131	0.29133	3.48226
356	-195.836	-24.7204	-41.7877	-26.7581			7.05	1.09896	1.26138	18.632	21.4037	7.05	1.13194	0.4876	18.7332	6.6226	7.05	0.92183	14.8404	0.29503	3.52299
357	-180.682	-28.2366	-49.1262	-26.3608			7.07	1.14658	1.25018	18.7958	21.5823	7.07	1.16461	0.48779	18.8974	6.69137	7.07	0.87591	14.962	0.30867	3.56585
358	-202.348	-37.0284	-41.273	-26.4578			7.09	1.10323	1.24083	18.9542	21.7605	7.09	1.17417	0.48146	19.0639	6.75962	7.09	0.97099	15.0976	0.29932	3.60764
359	-191.089	-27.4645	-45.3507	-29.9011			7.11	1.10782	1.26896	19.1143	21.9438	7.11	1.10927	0.48038	19.222	6.82811	7.11	0.96198	15.2326	0.30751	3.65082
360	-190.5	-27.7359	-45.9131	-28.8179			7.13	1.13881	1.21492	19.2797	22.1203	7.13	1.17698	0.47801	19.3908	6.89664	7.13	0.9613	15.3684	0.30186	3.69345
361	-195.719	-27.7876	-40.6338	-31.4812			7.15	1.14312	1.28667	19.4467	22.3082	7.15	1.13941	0.48302	19.555	6.96628	7.15	0.95125	15.5035	0.29529	3.73538
362	-197.893	-36.9095	-43.4078	-27.573			7.17	1.14807	1.24951	19.6153	22.4917	7.17	1.13593	0.49116	19.7197	7.03749	7.17	0.95992	15.6405	0.30109	3.77837
363	-204.885	-30.1514	-43.9977	-27.5691			7.19	1.16772	1.2814	19.7878	22.681	7.19	1.218	0.49825	19.8973	7.11013	7.19	0.95864	15.7782	0.30778	3.82257
364	-203.712	-27.7483	-45.8191	-29.0151			7.21	1.13467	1.28885	19.9563	22.8725	7.21	1.08651	0.51282	20.0566	7.18532	7.21	0.95736	15.9164	0.3195	3.8687
365	-209.572	-29.0062	-43.1313	-29.9285			7.23	1.12492	1.29453	20.1243	23.0658	7.23	1.13971	0.48806	20.2246	7.25727	7.23	0.90627	16.048	0.31901	3.91502
366	-202.406	-32.0128	-32.9895	-29.3933			7.25	1.15262	1.30566	20.2975	23.2619	7.25	1.12222	0.48474	20.391	7.32912	7.25	0.91152	16.1811	0.31599	3.96116
367	-204.862	-27.3635	-36.9868	-28.2375			7.27	1.13459	1.25225	20.4688	23.451	7.27	1.17391	0.50129	20.566	7.40384	7.27	0.93766	16.3188	0.31299	4.00711
368	-196.039	-20.3792	-39.2409	-29.436			7.29	1.16806	1.29904	20.6462	23.6483	7.29	1.14668	0.50994	20.7378	7.48027	7.29	0.88634	16.4496	0.32098	4.05449
369	-215.021	-29.0735	-37.9457	-30.0566			7.31	1.14127	1.25873	20.8204	23.8405	7.31	1.18661	0.49398	20.9166	7.55472	7.31	0.96103	16.5922	0.30771	4.10016
370	-208.87	-32.4917	-33.9154	-28.802			7.33	1.1188	1.23292	20.9922	24.0297	7.33	1.12254	0.52634	21.0867	7.63447	7.33	0.97807	16.7382	0.32677	4.14893
371	-192.114	-29.3494	-34.1312	-23.8146			7.35	1.17734	1.2456	21.1739	24.222	7.35	1.14986	0.52802	21.2619	7.71492	7.35	0.91847	16.876	0.31022	4.19548
372	-201.821	-27.9221	-40.1293	-20.4646			7.37	1.19105	1.21368	21.3588	24.4104	7.37	1.12396	0.52124	21.4341	7.79476	7.37	0.95867	17.0207	0.31313	4.24272
373	-210.529	-26.5187	-34.9698	-22.8372			7.39	1.15132	1.27104	21.5384	24.6087	7.39	1.18534	0.51393	21.6167	7.87392	7.39	0.94088	17.1634	0.32787	4.29246
374	-197.089	-30.1758	-27.6435	-26.046			7.41	1.15836	1.26578	21.7202	24.8073	7.41	1.12192	0.52398	21.7904	7.95506	7.41	0.96197	17.3101	0.32096	4.34141
375	-204.946	-30.4699	-38.2275	-33.2544			7.43	1.13764	1.26477	21.8996	25.0068	7.43	1.14926	0.5357	21.9693	8.03846	7.43	0.94216	17.4546	0.33369	4.39258
376	-192.62	-27.6544	-31.9548	-27.2863			7.45	1.22195	1.25642	22.0934	25.206	7.45	1.14841	0.52338	22.1491	8.12038	7.45	0.96838	17.6039	0.31153	4.44061
377	-194.067	-29.3124	-34.4151	-27.9528			7.47	1.16133	1.27577	22.2785	25.4094	7.47	1.11783	0.52704	22.325	8.20333	7.47	0.95087	17.7513	0.33608	4.4927
378	-191.82	-25.4937	-25.9331	-26.0302			7.49	1.22125	1.28296	22.4743	25.6151	7.49	1.15719	0.53094	22.5081	8.28733	7.49	1.00074	17.9072	0.31651	4.54202
379	-203.386	-25.6865	-26.9705	-26.9404			7.51	1.1535	1.23745	22.6602	25.8145	7.51	1.13274	0.52493	22.6883	8.37082	7.51	0.95562	18.0569	0.34961	4.59679
380	-189.762	-30.6969	-27.1762	-27.4713			7.53	1.19933	1.22986	22.8545	26.0138	7.53	1.19171	0.53745	22.8788	8.45677	7.53	0.98433	18.212	0.32459	4.64791
381	-204.012	-29.0949	-36.4318	-26.9375			7.55	1.16683	1.2698	23.0446	26.2206	7.55	1.13434	0.54696	23.0612	8.54469	7.55	0.90982	18.356	0.34533	4.70259
382	-215.551	-28.3067	-44.4008	-29.8111			7.57	1.19431	1.2565	23.2401	26.4263	7.57	1.15343	0.52092	23.2476	8.62888	7.57	0.92226	18.5028	0.33713	4.75625
383	-214.247	-27.9451	-32.9826	-25.2288			7.59	1.1754	1.28978	23.4336	26.6386	7.59	1.18893	0.55144	23.4407	8.71847	7.59	0.9839	18.6603	0.34315	4.81116
384	-200.924	-29.5128	-30.595	-27.4517			7.61	1.18053	1.29155	23.6289	26.8523	7.61	1.11462	0.54148	23.6228	8.80691	7.61	0.97563	18.8172	0.34163	4.86612
385	-201.538	-24.5725	-42.1648	-26.2505			7.63	1.20246	1.30827	23.8289	27.07	7.63	1.15245	0.53442	23.812	8.89465	7.63	0.9623	18.9728	0.33927	4.92098
386	-212.711	-23.5024	-32.0542	-24.8343			7.65	1.19183	1.26615	24.0282	27.2817	7.65	1.1968	0.54562	24.0095	8.9847	7.65	0.98693	19.1332	0.32955	4.97455
387	-193.675	-28.6913	-36.7729	-30.428			7.67	1.22086	1.2556	24.2335	27.4927	7.67	1.15862	0.567	24.2018	9.07878	7.67	0.97314	19.2922	0.34394	5.03075
388	-198.543	-31.4965	-33.8644	-29.4182			7.69	1.17885	1.28105	24.4326	27.7092	7.69	1.1551	0.54937	24.3944	9.1704	7.69	0.99693	19.456	0.35621	5.08926
389	-212.301	-29.1115	-36.0169	-31.9515			7.71	1.14215	1.28763	24.6266	27.9279	7.71	1.17329	0.56581	24.5911	9.26525	7.71	0.97314	19.6167	0.32751	5.14334
390	-210.369	-31.3844	-34.3215	-30.4526			7.73	1.17398	1.29948	24.8271	28.1498	7.73	1.1999	0.55987	24.7933	9.3596	7.73	0.99516	19.7819	0.35198	5.20176
391	-209.067	-28.4546	-43.4532	-29.3814			7.75	1.1758	1.26323	25.0289	28.3666	7.75	1.16243	0.54608	24.9902	9.4521	7.75	0.99601	19.948	0.34435	5.25921
392	-199.667	-30.1428	-39.9915	-29.3243			7.77	1.17699	1.31697	25.2319	28.5937	7.77	1.18087	0.55521	25.1913	9.54663	7.77	0.95321	20.1079	0.377	5.32243
393	-197.267	-35.8741	-34.0386	-38.2169			7.79	1.15417	1.23687	25.432	28.8082	7.79	1.19424	0.56261	25.3956	9.64292	7.79	0.94734	20.2676	0.34027	5.37979
394	-203.425	-32.7495	-38.5583	-28.7553			7.81	1.14827	1.23913	25.6321	29.0242	7.81	1.11565	0.57208	25.5876	9.74133	7.81	0.98714	20.4348	0.3617	5.44107
395	-214.069	-31.5131	-36.4675	-36.7133			7.83	1.21359	1.27978	25.8447	29.2483	7.83	1.18928	0.53738	25.7932	9.83425	7.83	0.96209	20.5986	0.35958	5.5023
396	-198.865	-31.1297	-36.3167	-31.184			7.85	1.19915	1.29687	26.0559	29.4767	7.85	1.1049	0.5769	25.9852	9.93451	7.85	1.01547	20.7725	0.35479	5.56303
397	-212.941	-33.6379	-38.3202	-30.6527			7.87	1.20891	1.29311	26.2698	29.7055	7.87	1.20815	0.54727	26.1962	10.0301	7.87	0.96393	20.9383	0.36184	5.62528
398	-207.803	-27.6106	-42.1903	-33.0951			7.89	1.20221	1.26693	26.4837	29.9309	7.89	1.17836	0.55239	26.4031	10.1271	7.89	0.97684	21.1072	0.36642	5.68864
399	-220.814	-25.3885	-36.4242	-31.3516			7.91	1.19323	1.25589	26.697	30.1554	7.91	1.17477	0.55823	26.6104	10.2256	7.91	0.9853	21.2784	0.35952	5.75113
400	-208.381	-27.0725	-42.6786	-34.3804			7.93	1.21093	1.29813	26.9146	30.3887	7.93	1.18935	0.57157	26.8213	10.327	7.93	0.96844	21.4476	0.33841	5.81024
401	-209.159	-27.7132	-40.1691	-35.0847			7.95	1.1755	1.2442	27.1268	30.6134	7.95	1.1723	0.57569	27.0303	10.4296	7.95	0.97541	21.6188	0.35433	5.87244
							7.97	1.19709	1.26224	27.3441	30.8424	7.97	1.13278	0.56481	27.2332	10.5307	7.97	1.01904	21.7986	0.34916	5.93405
							7.99	1.23667	1.26413	27.5697	31.073	7.99	1.16233	0.58559	27.4425	10.6362	7.99	0.9366	21.9647	0.34481	5.99519
							8.01	1.23731	1.22699	27.7965	31.298	8.01	1.16055	0.57373	27.6525	10.74	8.01	0.95339	22.1346	0.35967	6.05929
							8.03	1.26048	1.28134	28.0287	31.5341	8.03	1.17077	0.56758	27.8654	10.8432	8.03	0.95746	22.3061	0.37722	6.12685
							8.05	1.21494	1.28127	28.2537	31.7713	8.05	1.13824	0.55592	28.0734	10.9448	8.05	1.00997	22.4879	0.3579	6.19128
							8.07	1.19496	1.25438	28.4761	32.0047	8.07	1.19371	0.56549	28.2927	11.0487	8.07	0.97143	22.6637	0.39085	6.26198
							8.09	1.18962	1.25041	28.6985	32.2385	8.09	1.16191	0.56545	28.5071	11.153	8.09	1.00275	22.8459	0.37977	6.33102
							8.11	1.19758	1.26371	28.9236	32.476	8.11	1.14891	0.5883	28.7203	11.2622	8.11	0.98644	23.0262	0.38296	6.40098
							8.13	1.2104	1.25222	29.1522	32.7125	8.13	1.18061	0.58343	28.9403	11.3709	8.13	1.04362	23.2178	0.38284	6.47127
							8.15	1.23184	1.28462	29.386	32.9563	8.15	1.1604	0.57958	29.1577	11.4795	8.15	0.96191	23.3952	0.38196	6.54174
							8.17	1.20621	1.28575	29.616	33.2015	8.17	1.21268	0.58362	29.386	11.5893	8.17	1.00115	23.5809	0.36814	6.61
							8.19	1.20195	1.28772	29.8464	33.4483	8.19	1.15514	0.57101	29.6045	11.6974	8.19	0.96459	23.7606	0.36684	6.67834
							8.21	1.19718	1.27411	30.077	33.6937	8.21	1.16318	0.5794	29.8256	11.8075	8.21	0.96389	23.941	0.37147	6.74789
							8.23	1.14305	1.25762	30.2982	33.9371	8.23	1.16841	0.59231	30.0488	11.9207	8.23	1.01311	24.1317	0.37678	6.81878
							8.25	1.21178	1.30667	30.5338	34.1912	8.25	1.16763	0.58222	30.2729	12.0324	8.25	1.01084	24.3227	0.39181	6.89285
							8.27	1.16711	1.25272	30.7619	34.436	8.27	1.15121	0.56911	30.495	12.1422	8.27	0.94733	24.5027	0.37315	6.96374
							8.29	1.21334	1.26658	31.0002	34.6848	8.29	1.17247	0.5921	30.7222	12.2569	8.29	0.99632	24.6929	0.38417	7.03708
							8.31	1.18381	1.24279	31.2338	34.93	8.31	1.16843	0.58926	30.9498	12.3717	8.31	0.9404	24.8733	0.40784	7.11531
							8.33	1.16189	1.28127	31.4641	35.184	8.33	1.16814	0.58596	31.1784	12.4864	8.33	1.00964	25.0679	0.40876	7.19409
							8.35	1.15946	1.29934	31.6951	35.4429	8.35	1.17365	0.59161	31.4092	12.6027	8.35	0.98635	25.2589	0.39727	7.27103
							8.37	1.19182	1.22587	31.9337	35.6882	8.37	1.11861	0.57593	31.6302	12.7165	8.37	1.00385	25.4543	0.40368	7.34958
							8.39	1.2285	1.30021	32.1808	35.9498	8.39	1.18447	0.57714	31.8653	12.8311	8.39	1.01565	25.6528	0.39372	7.42657
							8.41	1.20724	1.26524	32.4247	36.2054	8.41	1.17623	0.59037	32.0999	12.9488	8.41	0.96175	25.8418	0.39844	7.50484
							8.43	1.18617	1.28217	32.6656	36.4658	8.43	1.19658	0.59887	32.3397	13.0688	8.43	0.98667	26.0365	0.39865	7.58353
							8.45	1.22131	1.28588	32.9148	36.7281	8.45	1.13984	0.57677	32.5693	13.185	8.45	1.01427	26.2377	0.39444	7.66177
							8.47	1.18817	1.23683	33.1583	36.9817	8.47	1.1966	0.61582	32.8114	13.3096	8.47	1.00699	26.4384	0.39073	7.73963
							8.49	1.17754	1.25119	33.4008	37.2394	8.49	1.16848	0.58952	33.0489	13.4294	8.49	1.00266	26.6391	0.39581	7.81887
							8.51	1.20163	1.24653	33.6495	37.4973	8.51	1.14265	0.5854	33.2823	13.549	8.51	0.9711	26.8345	0.39969	7.89927
							8.53	1.23449	1.25428	33.9061	37.7581	8.53	1.18388	0.60876	33.5252	13.6739	8.53	0.99205	27.035	0.3921	7.97852
							8.55	1.23519	1.28026	34.1641	38.0255	8.55	1.18793	0.61309	33.7701	13.8003	8.55	0.96571	27.2311	0.40141	8.06003
							8.57	1.21259	1.2525	34.4186	38.2883	8.57	1.16332	0.60064	34.0111	13.9247	8.57	0.98281	27.4316	0.39456	8.14052
							8.59	1.16753	1.24825	34.6648	38.5515	8.59	1.13894	0.5974	34.2481	14.049	8.59	0.97621	27.6317	0.40242	8.223
							8.61	1.24403	1.24835	34.9283	38.8159	8.61	1.17888	0.63461	34.4946	14.1817	8.61	0.98339	27.8341	0.39943	8.30525
							8.63	1.22802	1.2496	35.1896	39.0818	8.63	1.18629	0.58418	34.7437	14.3044	8.63	0.9491	28.0305	0.41767	8.39165
							8.65	1.24082	1.26638	35.4549	39.3526	8.65	1.15077	0.60271	34.9866	14.4316	8.65	0.98111	28.2344	0.42085	8.47912
							8.67	1.22736	1.30157	35.7185	39.6321	8.67	1.09988	0.60364	35.2197	14.5596	8.67	0.94633	28.432	0.39989	8.56261
							8.69	1.16393	1.28749	35.9696	39.9099	8.69	1.1602	0.60802	35.4668	14.689	8.69	0.96219	28.6338	0.40334	8.64722
							8.71	1.27028	1.25014	36.245	40.1809	8.71	1.10826	0.61753	35.7039	14.8212	8.71	0.99525	28.8435	0.41047	8.73371
							8.73	1.24394	1.27496	36.5159	40.4586	8.73	1.1815	0.60805	35.9579	14.9519	8.73	0.96164	29.0471	0.41863	8.82234
							8.75	1.23399	1.24824	36.7858	40.7316	8.75	1.14531	0.62559	36.2052	15.0869	8.75	0.99595	29.2589	0.40759	8.90902
							8.77	1.20189	1.20775	37.0499	40.9971	8.77	1.19757	0.64403	36.465	15.2266	8.77	0.99452	29.4714	0.41352	8.99736
							8.79	1.21525	1.26514	37.3182	41.2764	8.79	1.16352	0.61821	36.7185	15.3613	8.79	0.96831	29.6792	0.4153	9.08649
							8.81	1.19522	1.28827	37.5833	41.5621	8.81	1.16726	0.59389	36.974	15.4914	8.81	0.97202	29.8888	0.41663	9.17631
							8.83	1.20567	1.2593	37.8519	41.8426	8.83	1.20262	0.61535	37.2384	15.6267	8.83	1.02059	30.1098	0.40046	9.26304
							8.85	1.25826	1.25993	38.1335	42.1246	8.85	1.18261	0.60275	37.4997	15.7598	8.85	1.00375	30.3282	0.4012	9.35032
							8.87	1.19667	1.24723	38.4025	42.4049	8.87	1.16323	0.63604	37.7578	15.9009	8.87	1.03651	30.5547	0.41545	9.44111
							8.89	1.20555	1.26261	38.6747	42.6901	8.89	1.17012	0.60666	38.0186	16.0361	8.89	1.00724	30.7758	0.41568	9.53237
							8.91	1.19144	1.26941	38.945	42.978	8.91	1.18437	0.62395	38.2837	16.1758	8.91	0.9801	30.9919	0.41466	9.6238
							8.93	1.21347	1.25716	39.2215	43.2645	8.93	1.15504	0.61335	38.5435	16.3138	8.93	0.97609	31.2081	0.4349	9.72014
							8.95	1.17809	1.2668	39.4911	43.5544	8.95	1.13931	0.62084	38.8009	16.454	8.95	0.97248	31.4245	0.42113	9.81384
							8.97	1.2203	1.25321	39.7717	43.8425	8.97	1.16217	0.59935	39.0646	16.59	8.97	0.97522	31.6425	0.41905	9.90749
							8.99	1.21308	1.30775	40.0518	44.1445	8.99	1.10822	0.62465	39.3172	16.7324	8.99	0.9968	31.8662	0.43261	10.0046
							9.01	1.24219	1.21523	40.34	44.4264	9.01	1.16231	0.62591	39.5833	16.8757	9.01	0.97358	32.0858	0.43623	10.103
							9.03	1.21841	1.26408	40.6238	44.7209	9.03	1.16123	0.62033	39.8503	17.0184	9.03	0.97808	32.3073	0.4294	10.2002
							9.05	1.24234	1.20486	40.9145	45.0029	9.05	1.16285	0.62779	40.1189	17.1634	9.05	0.98582	32.5316	0.4405	10.3004
							9.07	1.2267	1.23209	41.2029	45.2925	9.07	1.16893	0.62044	40.3901	17.3073	9.07	0.96802	32.7528	0.42886	10.3984
							9.09	1.23715	1.22949	41.495	45.5827	9.09	1.15978	0.62168	40.6604	17.4522	9.09	0.99708	32.9816	0.42134	10.4951
							9.11	1.25407	1.26301	41.7924	45.8823	9.11	1.17289	0.62566	40.9349	17.5986	9.11	0.99848	33.2118	0.4277	10.5937
							9.13	1.232	1.27388	42.0858	46.1857	9.13	1.185	0.61998	41.2135	17.7444	9.13	0.97867	33.4384	0.42104	10.6912
							9.15	1.17711	1.30411	42.3674	46.4976	9.15	1.1983	0.60123	41.4964	17.8863	9.15	0.98905	33.6684	0.42596	10.7903
							9.17	1.17154	1.24792	42.6489	46.7975	9.17	1.15847	0.61458	41.7712	18.0321	9.17	0.95094	33.8905	0.45059	10.8955
							9.19	1.22975	1.22734	42.9456	47.0936	9.19	1.18397	0.62703	42.0532	18.1814	9.19	0.97409	34.119	0.43131	10.9967
							9.21	1.21026	1.24362	43.239	47.3951	9.21	1.19013	0.63724	42.3379	18.3339	9.21	0.98891	34.352	0.42239	11.0962
							9.23	1.23917	1.27307	43.5406	47.7049	9.23	1.18108	0.63103	42.6216	18.4855	9.23	1.01414	34.592	0.44124	11.2006
							9.25	1.16922	1.25737	43.8264	48.0123	9.25	1.19062	0.65299	42.9089	18.643	9.25	1.02934	34.8366	0.42846	11.3025
							9.27	1.23062	1.21708	44.1286	48.3112	9.27	1.18635	0.63074	43.1964	18.7959	9.27	0.9765	35.0697	0.44151	11.4079
							9.29	1.22996	1.27589	44.4319	48.6258	9.29	1.17697	0.64453	43.4829	18.9528	9.29	1.00697	35.3111	0.44096	11.5136
							9.31	1.16762	1.26739	44.7211	48.9397	9.31	1.17065	0.64554	43.7691	19.1106	9.31	0.96157	35.5426	0.44923	11.6217
							9.33	1.18643	1.25729	45.0162	49.2524	9.33	1.19696	0.64993	44.0629	19.2701	9.33	1.00627	35.7859	0.43413	11.7267
							9.35	1.20549	1.24759	45.3173	49.5641	9.35	1.20617	0.63647	44.3603	19.4271	9.35	0.99101	36.0266	0.43608	11.8326
							9.37	1.20615	1.22669	45.6199	49.8718	9.37	1.16913	0.62052	44.6498	19.5807	9.37	0.98747	36.2674	0.43384	11.9384
							9.39	1.24432	1.23764	45.9334	50.1836	9.39	1.18087	0.62809	44.9434	19.7369	9.39	1.02331	36.518	0.43934	12.046
							9.41	1.21152	1.22976	46.2399	50.4947	9.41	1.19791	0.6502	45.2426	19.8993	9.41	0.98179	36.7595	0.45794	12.1586
							9.43	1.21579	1.20622	46.5488	50.8012	9.43	1.20029	0.64413	45.5436	20.0608	9.43	0.94533	36.993	0.44535	12.2686
							9.45	1.22572	1.26889	46.8616	51.125	9.45	1.16386	0.63646	45.8367	20.2211	9.45	0.99964	37.2409	0.45054	12.3804
							9.47	1.22663	1.27229	47.1759	51.451	9.47	1.17579	0.63487	46.1341	20.3817	9.47	1.02078	37.4952	0.45809	12.4945
							9.49	1.20895	1.23431	47.487	51.7686	9.49	1.19171	0.64129	46.4368	20.5446	9.49	0.97628	37.7395	0.46133	12.6099
							9.51	1.2284	1.25421	47.8044	52.0927	9.51	1.17489	0.6395	46.7364	20.7077	9.51	0.96721	37.9824	0.43991	12.7204
							9.53	1.22405	1.26016	48.1221	52.4197	9.53	1.20201	0.65088	47.0443	20.8744	9.53	0.96975	38.2271	0.4496	12.8338
							9.55	1.1966	1.26701	48.4339	52.7499	9.55	1.15456	0.63667	47.3413	21.0381	9.55	0.99916	38.4802	0.45282	12.9485
							9.57	1.2587	1.26331	48.7633	53.0805	9.57	1.20164	0.65421	47.6517	21.2071	9.57	0.97407	38.728	0.4522	13.0636
							9.59	1.17121	1.27197	49.071	53.4147	9.59	1.1754	0.65042	47.9565	21.3758	9.59	0.99247	38.9815	0.4514	13.1789
							9.61	1.25652	1.24368	49.4026	53.7429	9.61	1.14378	0.6431	48.2544	21.5433	9.61	0.99547	39.2369	0.44448	13.2929
							9.63	1.21366	1.23507	49.7242	54.0702	9.63	1.16724	0.64785	48.5597	21.7127	9.63	1.00521	39.4958	0.44784	13.4083
							9.65	1.1934	1.21433	50.0417	54.3933	9.65	1.15885	0.65519	48.864	21.8848	9.65	0.9747	39.7479	0.46027	13.5273
							9.67	1.24875	1.29114	50.3754	54.7383	9.67	1.17376	0.64968	49.1736	22.0561	9.67	0.99307	40.0059	0.43916	13.6414
							9.69	1.22114	1.23686	50.703	55.0701	9.69	1.1544	0.65799	49.4793	22.2304	9.69	0.99408	40.2651	0.44833	13.7583
							9.71	1.19413	1.24442	51.0247	55.4054	9.71	1.17153	0.62992	49.7908	22.3979	9.71	0.99602	40.526	0.45495	13.8775
							9.73	1.22917	1.25345	51.3572	55.7444	9.73	1.19825	0.65051	50.1107	22.5716	9.73	0.99699	40.7882	0.45958	13.9983
							9.75	1.23102	1.23882	51.6916	56.0809	9.75	1.17473	0.66146	50.4257	22.7489	9.75	1.00297	41.053	0.44458	14.1157
							9.77	1.19284	1.2362	52.0169	56.4181	9.77	1.13712	0.67196	50.7318	22.9298	9.77	0.97943	41.3127	0.46801	14.2398
							9.79	1.21567	1.29125	52.3498	56.7717	9.79	1.16208	0.65247	51.0459	23.1061	9.79	1.02258	41.5849	0.45656	14.3614
							9.81	1.26324	1.23823	52.6972	57.1122	9.81	1.1738	0.67041	51.3645	23.2881	9.81	0.98826	41.8491	0.46282	14.4851
							9.83	1.18999	1.2347	53.0257	57.4531	9.83	1.18962	0.6487	51.6887	23.4649	9.83	0.97278	42.1102	0.46628	14.6102
							9.85	1.24588	1.25038	53.3711	57.7997	9.85	1.18404	0.66666	52.0126	23.6473	9.85	0.95156	42.3666	0.45907	14.7339
							9.87	1.20426	1.23576	53.7063	58.1437	9.87	1.19021	0.64984	52.3396	23.8258	9.87	1.02389	42.6437	0.46011	14.8584
							9.89	1.22616	1.27449	54.049	58.4999	9.89	1.16393	0.66379	52.6607	24.0089	9.89	0.98732	42.9119	0.45707	14.9826
							9.91	1.22381	1.24032	54.3924	58.8479	9.91	1.17875	0.66561	52.9872	24.1933	9.91	1.0062	43.1864	0.46927	15.1106
							9.93	1.24433	1.24684	54.743	59.1992	9.93	1.22706	0.67805	53.3284	24.3819	9.93	1.02309	43.4666	0.46705	15.2386
							9.95	1.21766	1.20598	55.0874	59.5404	9.95	1.19906	0.69071	53.6632	24.5747	9.95	1.00356	43.7426	0.47189	15.3683
							9.97	1.24278	1.23334	55.4404	59.8907	9.97	1.20463	0.67476	54.0009	24.7639	9.97	0.99051	44.0161	0.46398	15.4964
							9.99	1.20319	1.28787	55.7835	60.2579	9.99	1.16437	0.66484	54.3286	24.951	9.99	0.96646	44.284	0.44763	15.6205
							10.01	1.25101	1.26154	56.1417	60.6191	10.01	1.19539	0.65941	54.6664	25.1373	10.01	1.01994	44.5679	0.48002	15.7541
							10.03	1.19	1.25015	56.4838	60.9784	10.03	1.19356	0.66834	55.005	25.3269	10.03	0.99208	44.8451	0.46076	15.8829
							10.05	1.22847	1.25814	56.8383	61.3415	10.05	1.16364	0.66519	55.3365	25.5164	10.05	0.98369	45.1211	0.47143	16.0151
							10.07	1.24655	1.23364	57.1995	61.699	10.07	1.20844	0.65206	55.6821	25.7029	10.07	0.99454	45.4012	0.47776	16.1497
							10.09	1.23661	1.2739	57.5592	62.0695	10.09	1.18954	0.66862	56.0237	25.8949	10.09	1.01941	45.6895	0.4499	16.2769
							10.11	1.22176	1.26773	57.916	62.4398	10.11	1.17943	0.65844	56.3636	26.0847	10.11	0.99664	45.9725	0.47025	16.4105
							10.13	1.19355	1.22105	58.266	62.7978	10.13	1.17298	0.67356	56.7031	26.2796	10.13	0.99621	46.2564	0.46418	16.5428
							10.15	1.2178	1.26058	58.6244	63.1689	10.15	1.20055	0.67472	57.0519	26.4757	10.15	0.97806	46.5363	0.47494	16.6787
							10.17	1.26751	1.22187	58.999	63.53	10.17	1.15772	0.66605	57.3896	26.6699	10.17	1.03787	46.8345	0.47757	16.8159
							10.19	1.22157	1.26863	59.3614	63.9064	10.19	1.19434	0.67559	57.7394	26.8678	10.19	1.007	47.1249	0.47922	16.9541
							10.21	1.24225	1.29604	59.7315	64.2924	10.21	1.21829	0.68755	58.0975	27.0699	10.21	0.97894	47.4084	0.47926	17.0929
							10.23	1.22315	1.25345	60.0972	64.6672	10.23	1.17305	0.67688	58.4437	27.2697	10.23	1.012	47.7025	0.46961	17.2294
							10.25	1.18827	1.24912	60.4539	65.0422	10.25	1.21652	0.67596	58.8042	27.47	10.25	0.99894	47.9941	0.47442	17.3678
							10.27	1.21468	1.25281	60.82	65.4197	10.27	1.19362	0.66727	59.1592	27.6684	10.27	0.99307	48.285	0.4885	17.5109
							10.29	1.25358	1.24712	61.1992	65.797	10.29	1.15906	0.6851	59.5054	27.873	10.29	1.00589	48.5808	0.47278	17.65
							10.31	1.25727	1.26856	61.5811	66.1823	10.31	1.14313	0.67351	59.848	28.0749	10.31	1.01579	48.8808	0.47048	17.7889
							10.33	1.23162	1.22794	61.9566	66.5567	10.33	1.14768	0.67996	60.1934	28.2796	10.33	0.98129	49.1716	0.46663	17.9272
							10.35	1.24791	1.26719	62.3386	66.9446	10.35	1.19587	0.68436	60.5547	28.4863	10.35	0.9842	49.4645	0.48904	18.0727
							10.37	1.21503	1.25933	62.7119	67.3315	10.37	1.16317	0.67457	60.9075	28.6909	10.37	0.97401	49.7554	0.46351	18.2112
							10.39	1.21811	1.22673	63.0876	67.7099	10.39	1.21945	0.69124	61.2787	28.9013	10.39	0.99521	50.0538	0.4762	18.354
							10.41	1.23424	1.25558	63.4698	68.0987	10.41	1.15867	0.6697	61.6328	29.106	10.41	1.00907	50.3576	0.47943	18.4983
							10.43	1.22416	1.2366	63.8503	68.4831	10.43	1.18031	0.68203	61.995	29.3153	10.43	0.97357	50.6517	0.47317	18.6413
							10.45	1.24046	1.26091	64.2374	68.8765	10.45	1.18052	0.68512	62.3585	29.5263	10.45	0.9808	50.9493	0.47836	18.7864
							10.47	1.23539	1.22929	64.6243	69.2615	10.47	1.2234	0.68983	62.7368	29.7395	10.47	1.01009	51.2568	0.47532	18.9311
							10.49	1.26737	1.25157	65.0228	69.6551	10.49	1.19598	0.68735	63.1079	29.9528	10.49	0.97008	51.5533	0.48514	19.0794
							10.51	1.23786	1.24971	65.4135	70.0495	10.51	1.17008	0.69229	63.4724	30.1685	10.51	1.00892	51.8629	0.47758	19.2259
							10.53	1.2453	1.21716	65.808	70.4351	10.53	1.14271	0.68568	63.8297	30.3829	10.53	0.98701	52.1669	0.47652	19.3727
							10.55	1.2164	1.2264	66.1949	70.8251	10.55	1.20624	0.67911	64.2084	30.5961	10.55	1.02468	52.4837	0.47098	19.5183
							10.57	1.21441	1.2866	66.5826	71.2359	10.57	1.18552	0.69384	64.5819	30.8147	10.57	1.02348	52.8013	0.49568	19.6721
							10.59	1.25846	1.24128	66.9858	71.6336	10.59	1.17152	0.68874	64.9525	31.0325	10.59	0.98386	53.1078	0.47765	19.8209
							10.61	1.22271	1.22988	67.3791	72.0292	10.61	1.17628	0.70098	65.3259	31.2551	10.61	1.00036	53.4206	0.4797	19.9709
							10.63	1.25351	1.24817	67.7838	72.4322	10.63	1.15979	0.68806	65.6955	31.4744	10.63	0.9913	53.7317	0.48598	20.1234
							10.65	1.23406	1.25093	68.1838	72.8376	10.65	1.18175	0.68417	66.0735	31.6932	10.65	1.01476	54.0514	0.49164	20.2783
							10.67	1.24669	1.2557	68.5893	73.2461	10.67	1.19221	0.69082	66.4563	31.915	10.67	0.97968	54.3612	0.48571	20.4319
							10.69	1.2799	1.2482	69.0072	73.6536	10.69	1.19936	0.69841	66.8428	32.1401	10.69	1.06139	54.6981	0.48724	20.5866
							10.71	1.2431	1.24253	69.4146	74.0609	10.71	1.20773	0.70365	67.2335	32.3677	10.71	1.03499	55.0279	0.47353	20.7374
							10.73	1.24763	1.24649	69.8251	74.4709	10.73	1.15843	0.6871	67.6097	32.5908	10.73	1.01944	55.3539	0.50946	20.9004
							10.75	1.27006	1.2552	70.2444	74.8854	10.75	1.1723	0.69503	67.9917	32.8173	10.75	1.00633	55.6769	0.4975	21.0601
							10.77	1.25876	1.25105	70.6616	75.3	10.77	1.16858	0.70812	68.374	33.049	10.77	1.00079	55.9994	0.50454	21.2226
							10.79	1.25316	1.2759	71.0785	75.7245	10.79	1.16647	0.68313	68.757	33.2733	10.79	1.01379	56.3272	0.48253	21.3787
							10.81	1.27436	1.23932	71.504	76.1383	10.81	1.18864	0.68733	69.1488	33.4998	10.81	1.01132	56.6555	0.49085	21.538
							10.83	1.25818	1.2712	71.9257	76.5643	10.83	1.22321	0.68912	69.5534	33.7278	10.83	1.01958	56.9877	0.49981	21.7008
							10.85	1.2656	1.23464	72.3514	76.9796	10.85	1.21088	0.69479	69.9554	33.9584	10.85	1.01811	57.3206	0.50856	21.8671
							10.87	1.24617	1.2727	72.7721	77.4093	10.87	1.18803	0.7018	70.3513	34.1923	10.87	1.01361	57.6532	0.48671	22.0269
							10.89	1.25969	1.26509	73.1989	77.8379	10.89	1.18616	0.70116	70.748	34.4268	10.89	1.01418	57.9873	0.50245	22.1924
							10.91	1.22727	1.26241	73.6163	78.2673	10.91	1.18181	0.69446	71.1447	34.6599	10.91	0.98759	58.3139	0.51304	22.362
							10.93	1.28032	1.26753	74.0534	78.7	10.93	1.1815	0.70029	71.5428	34.8958	10.93	1.01053	58.6492	0.5223	22.5353
							10.95	1.24046	1.25684	74.4783	79.1305	10.95	1.20669	0.71617	71.9508	35.138	10.95	0.99087	58.9792	0.48517	22.6969
							10.97	1.26435	1.29022	74.9131	79.5742	10.97	1.13922	0.70566	72.3374	35.3775	10.97	1.03923	59.3266	0.49985	22.864
							10.99	1.28414	1.28432	75.3563	80.0174	10.99	1.18511	0.70879	72.7411	35.6189	10.99	1.01761	59.668	0.51358	23.0363
							11.01	1.25278	1.2943	75.7902	80.4657	11.01	1.18415	0.71581	73.1459	35.8636	11.01	1.00577	60.0066	0.50706	23.207
							11.03	1.23031	1.23604	76.2178	80.8954	11.03	1.20499	0.71712	73.5594	36.1097	11.03	1.01639	60.3501	0.49319	23.3737
							11.05	1.27708	1.25516	76.6634	81.3333	11.05	1.18253	0.70138	73.9666	36.3512	11.05	1.04017	60.7029	0.50257	23.5441
							11.07	1.25526	1.28434	77.1029	81.783	11.07	1.20292	0.72371	74.3823	36.6013	11.07	1.02274	61.051	0.49913	23.714
							11.09	1.25902	1.24683	77.5454	82.2211	11.09	1.15095	0.70499	74.7815	36.8459	11.09	1.00445	61.3941	0.51193	23.8889
							11.11	1.25773	1.25413	77.9889	82.6635	11.11	1.2083	0.71001	75.2022	37.093	11.11	1.01611	61.7425	0.5039	24.0617
							11.13	1.25527	1.26137	78.4332	83.1099	11.13	1.19385	0.72121	75.6192	37.345	11.13	0.99266	62.0841	0.51537	24.239
							11.15	1.24199	1.29055	78.8744	83.5684	11.15	1.19164	0.71652	76.037	37.5962	11.15	1.02882	62.4394	0.50911	24.4148
							11.17	1.26087	1.28034	79.3239	84.0248	11.17	1.18649	0.70044	76.4545	37.8427	11.17	1.02154	62.7934	0.4953	24.5865
							11.19	1.28599	1.27321	79.784	84.4803	11.19	1.17784	0.72671	76.8705	38.0993	11.19	1.03534	63.1535	0.51318	24.765
							11.21	1.27069	1.26913	80.2403	84.936	11.21	1.20267	0.7034	77.2967	38.3486	11.21	1.00712	63.505	0.51519	24.9448
							11.23	1.24945	1.26254	80.6905	85.391	11.23	1.19342	0.71596	77.7212	38.6032	11.23	1.02536	63.8642	0.52706	25.1294
							11.25	1.25075	1.27437	81.1428	85.8518	11.25	1.20345	0.71988	78.1507	38.8602	11.25	1.05057	64.2335	0.51797	25.3115
							11.27	1.2363	1.26413	81.5915	86.3106	11.27	1.1986	0.71784	78.5801	39.1173	11.27	1.01174	64.5905	0.51718	25.494
							11.29	1.26188	1.27951	82.0511	86.7766	11.29	1.22211	0.73008	79.0194	39.3798	11.29	1.03116	64.9556	0.52539	25.68
							11.31	1.27192	1.25611	82.516	87.2357	11.31	1.18092	0.73057	79.4454	39.6433	11.31	1.02003	65.318	0.50339	25.8589
							11.33	1.29208	1.25191	82.9899	87.6949	11.33	1.16441	0.70809	79.867	39.8997	11.33	1.03229	65.6861	0.52583	26.0464
							11.35	1.26607	1.28521	83.4559	88.1679	11.35	1.21809	0.72352	80.3095	40.1625	11.35	0.99172	66.0409	0.52282	26.2334
							11.37	1.24334	1.287	83.9152	88.6433	11.37	1.17504	0.72554	80.7379	40.4271	11.37	1.02457	66.4089	0.52908	26.4234
							11.39	1.24655	1.26051	84.3772	89.1106	11.39	1.22147	0.73082	81.1848	40.6945	11.39	1.03067	66.7803	0.51172	26.6078
							11.41	1.26844	1.25765	84.8491	89.5784	11.41	1.20531	0.74122	81.6273	40.9666	11.41	1.01327	67.1467	0.51644	26.7946
							11.43	1.29323	1.28666	85.3318	90.0587	11.43	1.19517	0.74025	82.0677	41.2393	11.43	1.04614	67.5263	0.51234	26.9805
							11.45	1.28123	1.26619	85.8118	90.533	11.45	1.19971	0.72268	82.5113	41.5065	11.45	1.05322	67.9099	0.52539	27.1718
							11.47	1.25382	1.2651	86.2831	91.0086	11.47	1.16193	0.73124	82.9424	41.7779	11.47	1.05023	68.2936	0.51901	27.3615
							11.49	1.28196	1.27568	86.7667	91.4898	11.49	1.19556	0.73155	83.3875	42.0502	11.49	1.03366	68.6727	0.52149	27.5527
							11.51	1.24402	1.27916	87.2376	91.974	11.51	1.21727	0.73915	83.8423	42.3264	11.51	1.04091	69.0557	0.50813	27.7397
							11.53	1.27171	1.26881	87.7207	92.456	11.53	1.21305	0.71872	84.2971	42.5958	11.53	1.03686	69.4386	0.52713	27.9344
							11.55	1.27495	1.26006	88.2066	92.9363	11.55	1.21438	0.75871	84.754	42.8813	11.55	1.03641	69.8226	0.51883	28.1266
							11.57	1.27679	1.30483	88.695	93.4354	11.57	1.22202	0.72746	85.2154	43.1559	11.57	1.05384	70.2145	0.5307	28.3239
							11.59	1.28592	1.27824	89.1885	93.926	11.59	1.19696	0.73702	85.6688	43.4351	11.59	1.03506	70.6007	0.54211	28.5262
							11.61	1.27179	1.29067	89.6783	94.4231	11.61	1.20733	0.75429	86.1278	43.7219	11.61	1.04948	70.9936	0.53309	28.7258
							11.63	1.27656	1.27656	90.1717	94.9164	11.63	1.20236	0.73765	86.5864	44.0033	11.63	1.03481	71.3824	0.53642	28.9273
							11.65	1.26521	1.24388	90.6624	95.3988	11.65	1.17218	0.7344	87.0351	44.2844	11.65	1.07227	71.7867	0.53042	29.1273
							11.67	1.29826	1.27295	91.1676	95.8941	11.67	1.19521	0.74018	87.4941	44.5686	11.67	1.02685	72.1751	0.53324	29.329
							11.69	1.29089	1.25007	91.6716	96.3822	11.69	1.22833	0.75478	87.9675	44.8595	11.69	1.02487	72.5641	0.5392	29.5337
							11.71	1.25493	1.26936	92.1633	96.8796	11.71	1.23005	0.75901	88.4432	45.1531	11.71	1.0205	72.9528	0.53506	29.7375
							11.73	1.26228	1.27835	92.6595	97.3822	11.73	1.22211	0.73501	88.9174	45.4383	11.73	1.02986	73.3464	0.54	29.9439
							11.75	1.26326	1.28328	93.1579	97.8884	11.75	1.21529	0.7312	89.3906	45.723	11.75	1.06754	73.7558	0.53094	30.1475
							11.77	1.28601	1.27409	93.6669	98.3927	11.77	1.2343	0.7351	89.8729	46.0102	11.77	1.06586	74.166	0.54246	30.3562
							11.79	1.28139	1.28296	94.1759	98.9023	11.79	1.206	0.74286	90.3456	46.3014	11.79	1.05643	74.5739	0.53273	30.5619
							11.81	1.30312	1.29613	94.6952	99.4188	11.81	1.2035	0.75584	90.819	46.5987	11.81	1.04685	74.9794	0.52973	30.7671
							11.83	1.28105	1.25662	95.2074	99.9213	11.83	1.22708	0.74767	91.3033	46.8938	11.83	1.04289	75.3848	0.53602	30.9755
							11.85	1.26767	1.26585	95.7161	100.429	11.85	1.19644	0.76206	91.7772	47.1956	11.85	1.07006	75.8022	0.52711	31.1811
							11.87	1.31244	1.28554	96.2444	100.947	11.87	1.22614	0.75275	92.2644	47.4947	11.87	1.06624	76.2195	0.52793	31.3877
							11.89	1.28925	1.27855	96.7652	101.463	11.89	1.18944	0.76806	92.7386	47.8009	11.89	1.03133	76.6245	0.54368	31.6012
							11.91	1.278	1.29046	97.2832	101.986	11.91	1.20753	0.74643	93.2217	48.0995	11.91	1.03293	77.0315	0.5449	31.8159
							11.93	1.26554	1.24198	97.7978	102.491	11.93	1.19598	0.75843	93.7017	48.404	11.93	1.05029	77.4467	0.54202	32.0302
							11.95	1.28092	1.26411	98.3205	103.007	11.95	1.21262	0.75096	94.1901	48.7064	11.95	1.04971	77.8631	0.54603	32.2468
							11.97	1.2774	1.26699	98.8435	103.526	11.97	1.20754	0.7712	94.678	49.018	11.97	1.06584	78.2872	0.55024	32.4658
							11.99	1.30046	1.24456	99.3777	104.037	11.99	1.22607	0.76897	95.1751	49.3298	11.99	1.03543	78.7007	0.54702	32.6842
							12.01	1.2737	1.28983	99.9026	104.569	12.01	1.1824	0.7529	95.6561	49.6361	12.01	1.04858	79.1208	0.53875	32.9001
							12.03	1.31721	1.24735	100.447	105.084	12.03	1.22913	0.73626	96.1578	49.9366	12.03	1.07136	79.5515	0.54798	33.1203
							12.05	1.27552	1.27828	100.976	105.615	12.05	1.2111	0.77847	96.6537	50.2554	12.05	1.03236	79.9679	0.54571	33.3404
							12.07	1.27504	1.29202	101.507	106.153	12.07	1.23617	0.7732	97.1616	50.573	12.07	1.06858	80.4003	0.55383	33.5645
							12.09	1.30093	1.29551	102.051	106.694	12.09	1.19604	0.76762	97.6547	50.8895	12.09	1.03434	80.8202	0.54813	33.7871
							12.11	1.27655	1.26644	102.585	107.224	12.11	1.2137	0.76921	98.1566	51.2076	12.11	1.09133	81.2648	0.54859	34.0106
							12.13	1.33216	1.27077	103.146	107.759	12.13	1.20845	0.77147	98.6581	51.5277	12.13	1.0615	81.6986	0.5539	34.2369
							12.15	1.26225	1.3127	103.678	108.312	12.15	1.22668	0.76438	99.1688	51.846	12.15	1.05983	82.1332	0.55005	34.4625
							12.17	1.264	1.28266	104.213	108.855	12.17	1.23634	0.77492	99.6852	52.1696	12.17	1.04544	82.5633	0.55206	34.6896
							12.19	1.26768	1.26612	104.751	109.393	12.19	1.21542	0.77182	100.195	52.4931	12.19	1.06739	83.0039	0.56737	34.9238
							12.21	1.2889	1.27993	105.3	109.938	12.21	1.24728	0.78116	100.719	52.8215	12.21	1.05867	83.4423	0.55938	35.1554
							12.23	1.30487	1.26757	105.858	110.48	12.23	1.24567	0.75649	101.244	53.1406	12.23	1.07642	83.8895	0.53988	35.3797
							12.25	1.27808	1.29485	106.406	111.035	12.25	1.20085	0.77356	101.753	53.468	12.25	1.0751	84.3376	0.5626	35.6142
							12.27	1.29106	1.2628	106.961	111.578	12.27	1.2148	0.78267	102.268	53.8003	12.27	1.03185	84.7691	0.55547	35.8465
							12.29	1.28494	1.2795	107.516	112.13	12.29	1.22207	0.78154	102.789	54.1332	12.29	1.06653	85.2166	0.56577	36.0839
							12.31	1.27909	1.25845	108.07	112.675	12.31	1.21008	0.78246	103.306	54.4676	12.31	1.08795	85.6745	0.56459	36.3215
							12.33	1.29049	1.29838	108.63	113.239	12.33	1.22991	0.77895	103.833	54.8016	12.33	1.0549	86.12	0.55587	36.5563
							12.35	1.30038	1.28102	109.197	113.797	12.35	1.23535	0.76344	104.365	55.13	12.35	1.08268	86.5787	0.55462	36.7912
							12.37	1.30164	1.27612	109.766	114.355	12.37	1.20704	0.77542	104.886	55.4646	12.37	1.05083	87.0253	0.56836	37.0328
							12.39	1.31521	1.25305	110.343	114.905	12.39	1.19138	0.78881	105.402	55.8062	12.39	1.06108	87.4778	0.58267	37.2813
							12.41	1.31239	1.29397	110.92	115.474	12.41	1.23515	0.77862	105.938	56.1443	12.41	1.06796	87.9346	0.57053	37.5253
							12.43	1.31994	1.28002	111.503	116.039	12.43	1.24573	0.78184	106.481	56.485	12.43	1.08119	88.3986	0.56719	37.7688
							12.45	1.32227	1.2868	112.089	116.609	12.45	1.20061	0.79866	107.006	56.8341	12.45	1.07212	88.8602	0.56591	38.0124
							12.47	1.28576	1.26004	112.66	117.169	12.47	1.23585	0.77093	107.548	57.1722	12.47	1.08562	89.3291	0.56356	38.2558
							12.49	1.294	1.25675	113.237	117.729	12.49	1.22765	0.77539	108.088	57.5134	12.49	1.08771	89.8005	0.56378	38.5001
			MSD
			Time	coal_H2O	coal_CTAE_H2O	coal_SDCT_H2O	coal_SDAE_H2O
			0	0	0	0	0
			1	4.44032	4.57833	4.45481	4.44987
			2	8.42088	8.76298	8.47582	8.51285
			3	12.339	12.9012	12.4584	12.568
			4	16.2373	17.0564	16.4512	16.6659
			5	20.1655	21.2396	20.4952	20.8101
			6	24.0982	25.4547	24.5792	24.9828
			7	28.0269	29.6936	28.69	29.1825
			8	31.9617	33.9352	32.8268	33.4114
			9	35.9021	38.1935	36.9803	37.658
			10	39.8613	42.4607	41.1483	41.916
			11	43.8393	46.7505	45.3408	46.219
			12	47.8338	51.0653	49.5482	50.5489
			13	51.8452	55.4151	53.7922	54.9192
			14	55.8683	59.7908	58.087	59.3258
			15	59.9032	64.1952	62.4295	63.7617
			16	63.9669	68.6329	66.8126	68.2422
			17	68.0693	73.1249	71.2366	72.7654
			18	72.187	77.6525	75.698	77.3208
			19	76.3385	82.2163	80.2027	81.8969
			20	80.5231	86.8145	84.7355	86.5069
			21	84.7351	91.4592	89.2932	91.1259
			22	88.9753	96.1202	93.8641	95.763
			23	93.2326	100.788	98.4548	100.413
			24	97.4745	105.473	103.037	105.072
			25	101.71	110.181	107.627	109.742
			26	105.951	114.896	112.225	114.426
			27	110.199	119.623	116.84	119.14
			28	114.451	124.376	121.469	123.861
			29	118.698	129.141	126.114	128.594
			30	122.943	133.903	130.755	133.336
			31	127.208	138.665	135.385	138.088
			32	131.483	143.404	140.025	142.832
			33	135.772	148.161	144.688	147.584
			34	140.052	152.931	149.369	152.321
			35	144.328	157.699	154.067	157.065
			36	148.594	162.47	158.776	161.807
			37	152.855	167.251	163.497	166.536
			38	157.093	172.026	168.239	171.255
			39	161.319	176.812	172.991	175.962
			40	165.549	181.586	177.74	180.65
			41	169.77	186.345	182.475	185.324
			42	173.989	191.109	187.191	189.978
			43	178.211	195.885	191.896	194.605
			44	182.434	200.665	196.599	199.187
			45	186.658	205.433	201.288	203.727
			46	190.9	210.206	205.98	208.22
			47	195.137	214.992	210.663	212.62
			48	199.368	219.809	215.357	216.953
			49	203.589	224.641	220.056	221.223
			50	207.78	229.494	224.743	225.422
			51	211.936	234.353	229.415	229.569
			52	216.077	239.207	234.029	233.69
			53	220.191	244.057	238.61	237.793
			54	224.272	248.926	243.144	241.928
			55	228.306	253.813	247.629	246.098
			56	232.334	258.706	252.076	250.288
			57	236.342	263.601	256.482	254.509
			58	240.334	268.51	260.821	258.737
			59	244.318	273.433	265.105	262.988
			60	248.285	278.367	269.341	267.269
			61	252.235	283.306	273.544	271.535
			62	256.17	288.26	277.699	275.784
			63	260.081	293.224	281.825	280.013
			64	263.962	298.199	285.941	284.23
			65	267.848	303.175	290.045	288.421
			66	271.712	308.158	294.141	292.576
			67	275.562	313.137	298.237	296.721
			68	279.395	318.093	302.337	300.842
			69	283.222	323.026	306.438	304.932
			70	287.039	327.918	310.524	308.997
			71	290.834	332.751	314.605	313.065
			72	294.612	337.505	318.663	317.14
			73	298.357	342.172	322.699	321.217
			74	302.084	346.743	326.721	325.302
			75	305.791	351.231	330.724	329.4
			76	309.472	355.667	334.714	333.513
			77	313.111	360.066	338.684	337.661
			78	316.73	364.447	342.654	341.807
			79	320.303	368.862	346.615	345.95
			80	323.859	373.305	350.578	350.074
			81	327.391	377.799	354.53	354.201
			82	330.892	382.333	358.456	358.332
			83	334.369	386.924	362.374	362.477
			84	337.838	391.565	366.29	366.633
			85	341.31	396.23	370.198	370.776
			86	344.77	400.919	374.124	374.912
			87	348.195	405.628	378.039	379.045
			88	351.601	410.317	381.939	383.162
			89	354.996	414.974	385.826	387.259
			90	358.366	419.602	389.702	391.356
			91	361.679	424.19	393.564	395.471
			92	364.959	428.731	397.416	399.593
			93	368.199	433.244	401.256	403.756
			94	371.401	437.703	405.073	407.949
			95	374.572	442.141	408.854	412.151
			96	377.71	446.604	412.631	416.367
			97	380.826	451.074	416.397	420.582
			98	383.904	455.57	420.146	424.803
			99	386.963	460.083	423.876	429.015
			100	390.027	464.627	427.574	433.216
			101	393.081	469.204	431.246	437.408
			102	396.128	473.811	434.911	441.563
			103	399.175	478.436	438.57	445.716
			104	402.205	483.061	442.202	449.84
			105	405.197	487.686	445.788	453.944
			106	408.18	492.298	449.354	458.052
			107	411.135	496.909	452.88	462.169
			108	414.098	501.535	456.405	466.303
			109	417.061	506.152	459.951	470.436
			110	420.056	510.779	463.522	474.581
			111	423.06	515.433	467.099	478.724
			112	426.079	520.116	470.712	482.861
			113	429.111	524.817	474.32	486.991
			114	432.162	529.547	477.939	491.125
			115	435.231	534.301	481.552	495.256
			116	438.305	539.066	485.175	499.376
			117	441.402	543.846	488.834	503.479
			118	444.527	548.634	492.497	507.588
			119	447.67	553.447	496.172	511.675
			120	450.844	558.256	499.847	515.753
			121	454.04	563.094	503.521	519.817
			122	457.267	567.947	507.199	523.853
			123	460.495	572.817	510.904	527.887
			124	463.726	577.7	514.608	531.953
			125	466.976	582.598	518.345	536.045
			126	470.23	587.498	522.117	540.139
			127	473.503	592.41	525.897	544.226
			128	476.796	597.331	529.718	548.32
			129	480.108	602.264	533.572	552.429
			130	483.441	607.225	537.468	556.569
			131	486.788	612.179	541.369	560.686
			132	490.146	617.128	545.297	564.759
			133	493.501	622.074	549.245	568.819
			134	496.851	627.037	553.22	572.873
			135	500.205	632.041	557.185	576.939
			136	503.55	637.087	561.139	580.989
			137	506.893	642.158	565.075	585.027
			138	510.232	647.254	568.994	589.048
			139	513.577	652.352	572.888	593.048
			140	516.937	657.448	576.745	597.06
			141	520.27	662.557	580.567	601.022
			142	523.617	667.657	584.363	604.958
			143	526.971	672.75	588.155	608.889
			144	530.351	677.868	591.996	612.873
			145	533.732	683.012	595.836	616.906
			146	537.094	688.185	599.713	620.973
			147	540.495	693.38	603.591	625.06
			148	543.88	698.632	607.508	629.161
			149	547.255	703.887	611.422	633.276
			150	550.624	709.165	615.344	637.366
			151	554	714.444	619.277	641.449
			152	557.363	719.725	623.202	645.544
			153	560.721	724.954	627.089	649.635
			154	564.08	730.148	630.913	653.688
			155	567.475	735.31	634.678	657.726
			156	570.884	740.439	638.388	661.743
			157	574.284	745.558	642.06	665.733
			158	577.685	750.641	645.714	669.71
			159	581.053	755.72	649.374	673.719
			160	584.383	760.816	652.989	677.747
			161	587.707	765.962	656.617	681.831
			162	591.015	771.171	660.229	685.901
			163	594.334	776.405	663.88	689.961
			164	597.603	781.674	667.564	693.994
			165	600.851	786.952	671.233	697.976
			166	604.082	792.222	674.912	701.884
			167	607.321	797.503	678.601	705.741
			168	610.569	802.74	682.264	709.559
			169	613.803	807.942	685.902	713.352
			170	617.012	813.085	689.545	717.104
			171	620.219	818.174	693.168	720.821
			172	623.454	823.237	696.771	724.509
			173	626.716	828.251	700.397	728.193
			174	630.005	833.223	703.991	731.853
			175	633.324	838.153	707.559	735.519
			176	636.654	843.089	711.124	739.189
			177	639.99	848.025	714.694	742.891
			178	643.323	852.938	718.27	746.611
			179	646.664	857.794	721.801	750.334
			180	650.031	862.636	725.309	754.047
			181	653.385	867.464	728.8	757.712
			182	656.741	872.278	732.275	761.382
			183	660.125	877.085	735.735	765.023
			184	663.515	881.916	739.172	768.664
			185	666.916	886.763	742.609	772.28
			186	670.374	891.594	746.066	775.85
			187	673.856	896.402	749.537	779.383
			188	677.358	901.184	753.047	782.866
			189	680.872	905.96	756.561	786.345
			190	684.385	910.692	760.125	789.833
			191	687.885	915.413	763.737	793.363
			192	691.356	920.17	767.428	796.893
			193	694.829	924.952	771.167	800.449
			194	698.302	929.757	774.976	803.961
			195	701.772	934.611	778.807	807.446
			196	705.264	939.459	782.641	810.924
			197	708.742	944.315	786.463	814.421
			198	712.216	949.187	790.305	817.946
			199	715.683	954.061	794.161	821.456
			200	719.163	958.967	798.017	824.988
